# Supplementary material for: Dynamic changes in the date palm fruit proteome during development and ripening
Source: Hortic Res. 2014 Aug 6;1:14039–. doi: 10.1038/hortres.2014.39 (PMC4596323; doi:10.1038/hortres.2014.39)
Supplement: Supplementary File 3 [file hortres201439-s3.xls]

## Sheet: Sheet1
Spot #	Protein name	Accession #	Protein identification probability	Number of unique peptides	Percentage sequence coverage	Peptide sequence	Best Peptide identification probability	Best Mascot Ion score	Best Mascot Identity score	Best Mascot Delta Ion score		Protein molecular weight (Da)	Number of unique spectra	Number of total spectra	Percentage of total spectra
2	Pyruvate dehydrogenase E1 component subunit beta	30s852391g002	0.999	1	0.0643	ATINASVR	0.99	46.4	30.7	28.8		40147.7	1	1	0.00073
						IAGADVPTPYAANLER	0.995	40.2	31.6	36
3	Fibrillin-like protein	30s724791g001, 30s837971g003	0.988	1	0.0419	GVITSVQDAASSVAR	0.997	117	31.2	108		39091.4	1	2	0.00098
	Cysteine protease	30s790241g001	0.988	1	0.0498	AVANQPVSVAIEGGGR	0.997	83.2	31.2	78.1		36042.3	1	3	0.00147
	Copine III-like	30s811091g001	0.972	1	0.0128	VNVAEERPR	0.962	40.7	29	33.8		77931.2	1	1	0.00049
13	Leucine rich repeat-containing	30s857351g006	1	3	0.0964	AFGALLK	0.9	37.3	25	13.2		49344.8	3	4	0.004
						ALNELVPSTEK	0.997	47.4	25.5	38.6
						ALNELVPSTEKIK	0.994	32.8	25	28.1
						NLSTESIFSRK	0.996	36.9	26.9	26.5
						YLNLSDNALGEK	0.997	55	27.4	44.7
	Rubisco subunit binding-protein alpha subunit	30s1048241g003	1	2	0.109	APVAAQPEGLTI	0.972	27.7	25.4	25.5		39657.5	2	3	0.003
						LGADIVQK	0.99	70.5	25	46.4
						LSGGVAVVK	0.997	41.8	25.1	20.6
						VGAATETELEDR	0.997	90.1	28	81.3
	Rubisco subunit binding-protein alpha subunit	30s1205991g001	1	3	0.25	AIELADPMENAGAALIR	0.997	84.5	27	80.6		24593.5	3	5	0.005
						LANAVGVTLGPR	0.997	92.4	25	91.5
						NVVLDEFGNPR	0.997	64.8	26.6	56.1
						SSLQAGVEK	0.997	51.1	27.3	34.6
						VVNDGVTIAR	0.997	69.2	25.8	58.4
	Rubisco subunit binding-protein alpha subunit	30s655141g001	0.999	1	0.0881	GILNVAAIK	0.997	63.8	25	49.9		61110.5	1	2	0.002
						LANAVGVTLGPR	0.997	92.4	25	91.5
						LGADIVQK	0.99	70.5	25	46.4
						VGAATETELEDR	0.997	90.1	28	81.3
						VVNDGVTIAR	0.997	69.2	25.8	58.4
	Rubisco subunit binding-protein alpha subunit	30s991851g001	0.996	1	0.0448	LGADIVQK	0.99	70.5	25	46.4		94667.8	1	1	0.001
						LIVEFENAK	0.992	32.8	25.7	0
						VGAATETELEDR	0.997	90.1	28	81.3
						VVNDGVTIAR	0.997	69.2	25.8	58.4
	Partial gene, unknown protein	30s1131351g004	1	6	0.223	DTTVQSESLKDEL	0.997	37.7	27.3	32.2		51112.8	6	10	0.01
						EAEGIVEYLKK	0.997	48.3	26.1	33
						FFNSPNAK	0.99	36.6	26.9	21
						GDLTVSGPIVR	0.997	68.9	25	57.7
						LVQYDGGR	0.99	34.9	26.5	29.6
						NFMVVAEK	0.984	31.4	27	12.9
						NIQEYKGPR	0.996	36.6	26.7	31
						QVGPASAEIK	0.997	49	25	36.7
						SSEDAGTLIGDKK	0.997	73	27.5	63.7
						TKEDIIDFIQK	0.997	79.7	26	73.3
14	Beta tubulin chain	30s770201g001, 30s837411g003, 30s965611g001	1	1	0.139	AVLMDLEPGTMDSLR	0.997	59.2	28.6	0		50234.4	1	1	0.00141
						EVDEQMLNVQNK	0.997	48.4	27.9	0
						MMLTFSVFPSPK	0.954	25.3	27.9	15.4
						MSTKEVDEQMLNVQNK	0.997	61.4	28.8	0
						VSEQFTAMFR	0.997	62.7	27.6	55.7
						YLTASAMFR	0.995	30.6	26.4	14
						AVLMDLEPGTMDSVR	0.997	62.4	28.5	53.9
						EVDEQMINVQNK	0.997	48.4	27.9	0
						MMLTFSVFPSPK	0.954	25.3	27.9	15.4
						MSTKEVDEQMINVQNK	0.997	61.4	28.8	0
						VSEQFTAMFR	0.997	62.7	27.6	55.7
						YLTASAMFR	0.995	30.6	26.4	14
	Rubisco subunit binding-protein alpha subunit	30s1205991g001	0.999	1	0.123	AIELADPMENAGAALIR	0.997	39.1	26.7	32		24593.5	1	1	0.00141
						LANAVGVTLGPR	0.997	67.1	25	67
	Glucan endo-1,4-beta-glucosidase	30s896091g001	0.975	1	0.0592	AYVGNLVAR	0.997	42	25.6	35.8		16069.4	1	2	0.00282
	Alpha-tubulin	30s1145261g002, 30s1190081g004, 30s6550926g030, 30s831221g002, 30s870011g003	0.975	1	0.0222	DVNAAVATIK	0.997	42.7	25.9	40.7		51860.1	1	1	0.00141
17	ABA-hypersensitive germination 2 nucleic acid binding ribonuclease	30s1120391g003	0.991	1	0.0144	ELQDGAAGLK	0.997	32	25.6	0		79218.3	1	2	0.00399
	Beta chain	30s1041771g004, 30s1091271g001, 30s708731g001, 30s992571g005	0.967	1	0.0448	LAVNLIPFPR	0.997	29.1	25	29.1		50095.4	1	0	0
						VSEQFTAMFR	0.997	46.2	27.6	38.9
18	Enolase	30s663761g002	1	3	0.0764	FRAPVEPY	0.94	31.2	30.4	29.6		47828	3	4	0.00194
						ISGDSLKNVYK	0.962	37	30.4	26.3
						VNQIGSVTESIEAVK	0.993	49.5	30.3	35.6
19	Plastid-lipid associated protein 3	30s761251g002	0.983	1	0.0535	GDGGLFVLAK	0.997	66.6	26.1	33.5		20316.4	1	2	0.00263
26	Heat shock	30s897151g002	1	3	0.101	DAIAGGSTQSMK	0.997	56.2	26.9	49		72180.2	3	4	0.00419
						KLVDDASK	0.99	53.3	26.5	36.9
						LSFKDIDEVILVGGSTR	0.997	97.1	25	97.1
						LTETAEK	0.9	30	26.7	18.2
						LTETAEKAK	0.997	49.1	27	40.9
						SEVFSTAADGQTSVEINVLQGER	0.996	39.9	28.8	38
32	Heat shock protein 70	30s941391g004	1	3	0.109	ARFEELNMDLFR	0.997	33	28.3	24.5		71057.1	3	5	0.00455
						DAGVISGLNVMR	0.997	73.9	27.5	58.7
						FEELNMDLFR	0.997	50.1	27.5	34.7
						FSDASVQSDVK	0.997	68.3	27	57.9
						IINEPTAAAIAYGLDK	0.996	35.6	25.3	35.6
						ITITNDKGR	0.994	35.3	26.5	26
						NKITITNDK	0.996	37.7	26.6	29
						TRDNNLLGK	0.997	37.3	26.2	23.7
	Luminal binding protein	30s685511g001	1	2	0.0724	DAGIIAGLNVAR	0.997	62.8	25	50.1		56108.6	2	4	0.00364
						IINEPTAAAIAYGLDK	0.996	35.6	25.3	35.6
						NQAALNAER	0.997	49.1	25.2	46.8
	Heat shock	30s1034811g002	0.999	1	0.0499	ARFEELNMDLFR	0.997	33	28.3	24.5		131443	1	2	0.00182
						DAGVISGLNVMR	0.997	73.9	27.5	58.7
						FEELNMDLFR	0.997	50.1	27.5	34.7
						FSDASVQSDIK	0.997	71.6	27.5	57.8
						IINEPTAAAIAYGLDK	0.996	35.6	25.3	35.6
						TRDNNLLGK	0.997	37.3	26.2	23.7
34	Germin-like protein	30s1014231g001	0.981	1	0.176	AAVTPAFVAQVPGVNGLGISAAR	0.997	36	25	36		13336.8	1	2	0.00268
40	Hsp associated protein like	30s828861g001	0.994	2	0.035	KPNAAIR	0.9	52.2	25	23.7		28608.9	2	3	0.00319
						MKKPNAAIR	0.935	26.7	25.9	18.7
43	Phenylalanine ammonia-lyase	30s1062051g002	1	2	0.0294	NTVTQAAKR	0.995	32.1	26.4	32.1		82565.1	2	2	0.00476
						VAFENGNSAIANR	0.997	56.7	27.5	55.1
45	Translation initiation factor (eif-4a)	30s724051g001, 30s997411g005	0.999	1	0.0242	VLITTDLLAR	0.997	51.3	25	39.5		47063.6	1	1	0.00189
53	Elongation factor 1-	30s667161g002	0.992	1	0.119	IAGQAAPSAAAPATEAAK	0.997	37.9	31.3	36.5		16163.2	1	2	0.000871
	Fibrillin-like protein	30s724791g001, 30s837971g003	0.992	1	0.0419	GVITSVQDAASSVAR	0.997	45.4	31.3	38.9		39091.4	1	1	0.000436
56	Beta chain	30s708731g001	1	1	0.115	AVLMDLEPGTMDSVR	0.997	67.8	32.8	57.7		50095.4	1	6	0.00522
						LAVNLIPFPR	0.997	58.9	25	51.5
						MSTKEVDEQMINVQNK	0.945	39.1	33.4	0
						VSEQFTAMFR	0.997	65	31.3	49.6
	Tubulin beat-2 chain	30s837411g003	0.994	1	0.0804	LAVNLIPFPR	0.997	58.9	25	51.5		50234.4	1	2	0.00174
						MSTKEVDEQMLNVQNK	0.945	39.1	33.4	0
						VSEQFTAMFR	0.997	65	31.3	49.6
62	Partial gene, unknown protein	30s685821g001	0.96	1	0.0635	LCGLQVER	0.984	33.6	27.2	8.59		14268.1	1	2	0.00412
63	Isopentenyl diphosphate isomerase	30s802901g001	1	2	0.0686	AFSTFLFNSK	0.997	57.9	31.2	49.6		32219.4	2	3	0.00107
						IESENLLHR	0.997	63	30.5	45.4
	Isopentenyl pyrophosphate isomerase	30s762371g001	1	2	0.131	GTLQEAVDMK	0.938	35.8	30.7	13.4		17551.5	2	4	0.00143
						KADAGEDGVK	0.997	54.7	30	41.5
64	Adenosine kinase	30s970341g005	1	3	0.111	AGCYAANVIIQR	0.997	56.4	31.7	37.3		37394.5	3	3	0.00198
						LNNAILAEEK	0.908	59.5	29.2	49.3
						YNVEYIAGGATQNSIR	0.997	49.6	33.1	38.4
67	Caffeoyl CoA O-methyltransferase 1	30s782571g006	0.99	1	0.0465	SQSQSQNGQVGR	0.997	58.9	27.8	49.9		28918.9	1	2	0.00442
						AGGPPSTVLVTGAGGR	0.997	38.4	26.1	33.7
	Transposon expressed	30s762671g002	0.977	1	0.0107	MISQNPPSGESK	0.993	30.2	27.9	21.2		129443	1	2	0.00442
69	Anthocyanidin synthase	30s1125611g001	1	2	0.0261	ACVEEVQR	0.982	26	26	10.3		38959.5	2	2	0.00432
						RACVEEVQR	0.997	33.1	26.9	9.44
	Translation initiation factor (eif-4a)	30s724051g001, 30s997411g005	0.954	1	0.0339	GLDVIQQAQSGTGK	0.99	28.2	26.4	27.2		47063.6	1	1	0.00216
70	Chalcone synthase	30s1024681g001	1	2	0.061	LAKDLAENNR	0.995	33.9	25.8	23.3		35823	3	3	0.00622
						QDLVVVEVPK	0.997	69.8	25	60.6
	Aldo keto	30s1183861g001	0.988	1	0.0482	ANTEGLPEGSILALNPR	0.997	37.5	26.2	27.6		38732	1	1	0.00207
80	Partial gene, unknown protein	30s1164091g001	0.973	1	0.0186	GAISEILR	0.99	36.3	26.1	0		48663.4	1	1	0.00124
	ABA-hypersensitive germination 2 nucleic acid binding ribonuclease	30s1120391g003	0.967	1	0.0144	ELQDGAAGLK	0.987	31.6	26	1.53		79218.3	1	1	0.00124
81	Glutathione transferase	30s806101g003	1	2	0.08	SALDEVTESGAFNR	0.997	84.4	32.3	77.4		37154.3	2	2	0.00143
						TIVSNESSDIIR	0.997	47.1	31.5	32
88	Glucan endo-1,4-beta-glucosidase	30s896091g001	1	3	0.145	AYVGNLVAR	0.997	67.2	29.6	54.1		16069.4	4	11	0.0053
						LKSMVGTPLMPGK	0.997	49.3	30.8	45.5
						SMVGTPLMPGK	0.997	56.7	31.2	40.7
89	Similar to predicted protein	30s874781g004	1	3	0.0526	IVNDGVTVAK	0.997	53.4	25.9	38.7		64667.8	3	4	0.00771
						KGVVTLEEGK	0.997	37.1	25.6	33.6
						LADLVGVTLGPK	0.997	52.6	25	52.5
91	Chalcone isomerase	30s1070141g002	1	1	0.0427	TLFLGGAGVR	0.997	45.7	25	40.6		24741.6	1	2	0.00214
	Oxygen-evolving enhancer protein chloroplast	30s919171g003	1	5	0.144	EVEFPGQVLR	0.997	48.9	26.6	41.6		35305.1	5	9	0.00962
						FVESTANSFNVV	0.967	30.1	27.8	30.1
						KFVESTANSFNVV	0.997	39.7	27.6	36.1
						TDTDFLPISGDGFK	0.997	65.2	28.3	51.6
						YYNISVLTR	0.997	60.4	25	41.2
	Isoamyl acetate-hydrolyzing esterase	30s696051g001	1	2	0.0479	TADVVLR	0.9	26.2	27.1	14.2		36883.1	2	3	0.00321
						VLFEEVVER	0.997	56	26.7	46.7
	Uridylate kinase	30s1123951g008	1	4	0.21	AAFEEVTK	0.99	37.3	26.4	32		23321.7	4	7	0.00748
						AMLESENNK	0.997	43.4	26	28.8
						NQGREDDNIDTIR	0.989	28.9	28	19.6
						SGSENGTMIQNMIK	0.997	64.9	27.7	56.1
	Chaperonin 21 precursor	30s720451g001	1	2	0.0905	DLKPLNDR	0.944	25.3	25	14.4		23283	2	3	0.00321
						TTGGLLLTEATK	0.997	81.3	25	66.7
	Riboflavin alpha subunit	30s703111g002	0.99	2	0.0522	APPELLR	0.9	35.4	25	24.2		28760.3	2	2	0.00214
						DGGFEMR	0.9	23.7	25	22.7
92	Mitochondrial processing peptidase	30s927641g002	1	3	0.0608	AVDEVTLQDITSISQK	0.997	76.4	26.3	74.8		59451.4	4	6	0.0063
						KPIELFLK	0.99	41.7	25	36.3
						MAFKSTTNR	0.994	37.2	27.1	31.9
	UDP-glucose pyrophosphorylase	30s904561g011	1	2	0.0812	FFDNAIGINVPR	0.997	56.8	26.8	46.3		34207.2	2	3	0.00315
						VLQLETAAGAAIR	0.995	35.6	25	31.4
93	Partial gene, unknown protein	30s65509675g001	0.966	1	0.0212	KMEESNSTNLSKEGGGDK	0.971	29.2	33.3	21.6		96098.5	1	1	0.000769
96	Nucleoside diphosphate kinase	30s835621g002	1	3	0.288	GLVGEIISR	0.997	64.4	25.3	40.1		12144.6	3	5	0.006
						IIGATNPAESAPGTIR	0.997	66	25.6	56.8
						NVVVTGR	0.9	26.3	26.7	10.1
98	TPA: isoflavone reductase-like protein 5	30s790251g002	1	4	0.12	AVDDPRTLNK	0.983	42.3	29.9	27.8		33762.6	5	8	0.00407
						DTAPSDPAKAK	0.988	43.4	30.2	33
						TFALVRDTAPSDPAK	0.989	41	31.3	34.9
						VYVPEEEVLK	0.956	32.9	30.6	21.5
99	Vacuolar atp synthase subunit v-atpase bvacuolar proton pump b v-atpase 57 kda	30s735571g002, 30s837971g002	1	2	0.0308	LGDGTTR	0.9	60.1	28.4	41.2		58290.1	2	3	0.00706
						SAIGEGMTR	0.997	38	26.1	22.8
109	Similar to predicted protein	30s1025991g001	0.997	1	0.062	ERVEMPFELDVTAPK	0.997	39.5	31.7	31.7		27228.8	1	1	0.000602
114	Nucleoside diphosphate kinase	30s6550969g003	0.96	1	0.169	GDFAIEIGR	0.996					16495.6	1	1	0
						IIGATNPAESAPGTIR	0.997
115	Elongation factor 1	30s1011781g008	0.996	1	0.0804	IANQAASSAPAPAAEAVK	0.997	45.4	31.5	38.7		24433.2	1	1	0.000688
120	Partial gene, unknown protein	30s65509404g001	0.985	1	0.0239	MGGGVSADQMGR	0.99	29.2	26.6	7.32		55470.7	1	2	0.00466
122	Partial gene, unknown protein	30s654701g002	0.957	1	0.044	GTTGTGQGFDAPGR	0.97	25.1	27	17.5		34755.7	1	1	0.00193
128	Partial gene, unknown protein	30s6550976g004	0.971	1	0.0503	AFPTTLHK	0.988	25.2	26.1	0		18656.7	1	1	0.00521
129	Proline iminopeptidase	30s775611g009	1	2	0.0457	IENHYFVNK	0.997	44.6	31.2	36.2		40653.9	2	4	0.0028
						VTGIILR	0.9	54	26.7	32.3
	NAD-malate dehydrogenase	30s879031g005	1	2	0.0607	GMDVVVIPAGVPR	0.997	46.7	29.1	41.3		43448.5	2	4	0.0028
						IQNGGTEVVEAK	0.997	61.3	30.3	45.5
	Epoxide expressed	30s749161g001	1	4	0.109	FPGMEDYIR	0.997	62.5	30.8	43.6		43399.9	4	11	0.00769
						SGFRFPLHMPYR	0.9	28.9	32.3	18.1
						TIYILFSR	0.99	53.2	26.5	46
						TLHLGINNADPK	0.996	44	30.6	36.3
	Actin	30s794481g001, 30s929831g004	1	2	0.135	EISALAPSSMK	0.997	61.4	31	50.6		41691.6	2	5	0.00349
						GYSFTTTAER	0.997	60.9	30.7	46.9
						IKVVAPPER	0.936	44.4	25	31.9
						MSKEISALAPSSMK	0.973	39.7	32.5	26
						VAPEEHPVLLTEAPLNPK	0.944	36	28.9	29.2
137	Malate dehydrogenase	30s892681g001	1	1	0.0611	AIKPTVLIGSSGVGK	0.997	51.7	25	46.4		48314	1	1	0.000832
						SIQVIVVTDGER	0.997	73.4	30	56.6
138	Partial gene, unknown protein	30s738571g003	0.982	1	0.0419	DEMLHFMAR	0.985	26.7	26.5	14.8		24647.8	1	1	0.00356
155	Partial gene, unknown protein	30s738571g003	0.976	1	0.0419	DEMLHFMAR	0.985	27.8	26.5	17.7		24647.8	1	1	0.00305
177	Similar to predicted protein	30s1112311g003	1	2	0.0734	AENDPTVADAPVKAEK	0.997	23.7	32.6	15.6		40943.8	2	3	0.00228
						AIETNLYAQMK	0.997	51	31.9	32
	Eukaryotic translation initiation factor 3	30s993331g002	0.975	1	0.0279	DKETVDITASEATPETEGVVVGVTK	0.979	11.4	34.4	4.47		96223	1	1	0.000762
182	Glucan endo-1,4-beta-glucosidase	30s896091g001	0.997	1	0.0592	AYVGNLVAR	0.997	45.2	29.7	37.8		16069.4	1	1	0.000424
189	Alpha-tubulin	30s1145261g002, 30s1190081g004, 30s6550926g030, 30s831221g002, 30s870011g003	0.994	1	0.0222	DVNAAVATIK	0.997	38.8	26	27.6		51860.1	1	1	0.00197
190	Legumain-like protease	30s799651g001	1	1	0.0277	TALTGGSGK	0.997	46.3	30.1	37.4		36142	1	2	0.00153
192	Glucan endo-1,4-beta-glucosidase	30s896091g001	1	3	0.145	AYVGNLVAR	0.997	73.3	29.3	60.1		16069.4	4	16	0.0152
						LKSMVGTPLMPGK	0.997	52.7	30.8	46
						SMVGTPLMPGK	0.997	51.5	31.2	44
195	Partial gene, unknown protein	30s1059561g002	0.979	1	0.0104	VTNEEVQK	0.99	30.5	26.7	15.7		84588.9	1	2	0.00948
196	Cytochrome p450	30s6550951g018	0.997	1	0.0737	TQLSVAEKLNTAAQIL	0.997	42.9	25	42.2		24174.3	1	1	0.00218
197	Tubulin Beta chain	30s708731g001	1	1	0.106	AVLMDLEPGTMDSVR	0.997	71.6	32.8	61.9		50095.4	1	2	0.000873
						EVDEQMINVQNK	0.997	70.1	32	0
						LAVNLIPFPR	0.997	59.1	25	42.4
						VSEQFTAMFR	0.997	69.3	31.3	58.9
	Furostanol glycoside 26-o-beta-glucosidase	30s65509133g003	1	7	0.133	DMGLDAYR	0.973	48	29.4	23.6		64132.4	9	15	0.00655
						DRLPYFTDEESTMIK	0.997	45.8	33.3	42.2
						FSISWSR	0.9	42.2	31.1	24.4
						GGAAVVNDAVEAKPSVLLGR	0.997	82.1	27.3	68.1
						LLKDMGLDAYR	0.996	42.2	31.7	37.1
						QAMWLGVNVK	0.997	48.7	31	34.2
						SNGDVAVDSYNR	0.997	54.8	31.2	38.8
199	Nucleic acid binding	30s1050381g022	0.998	1	0.0698	NRIQVSNTK	0.997	49.2	25.5	16.4		14373.6	1	1	0.00121
201	UDP-glucose pyrophosphorylase	30s904561g011	0.995	1	0.0519	TNPANPTIELGPEFKK	0.997	48.3	25.5	48.3		34207.2	1	1	0.00145
	Mitochondrial processing peptidase	30s656521g006	0.96	1	0.0173	MAFKSTTNR	0.98	32.3	27.1	26.9		56249.4	1	1	0.00145
202	Transketolase 1	30s656601g005	0.99	1	0.0142	FGASAPAGR	0.997	56.4	25.9	37.9		69072.5	1	1	0.00272
203	Nucleoside diphosphate kinase	30s835621g002	0.998	1	0.36	GDFAIEIGR	0.997	55.5	30.3	35.7		12144.6	1	3	0.00103
						IIGATNPAESAPGTIR	0.997	79.9	30.4	72.7
						MELTFIMIKPDGVQR	0.977	37.7	32.2	28
	Nucleoside diphosphate kinase	30s6550969g003	0.965	1	0.169	GDFAIEIGR	0.997	55.5	30.3	35.7		16495.6	1	1	0
						IIGATNPAESAPGTIR	0.997	79.9	30.4	72.7
210	Glutathione s-transferase GSTF2	30s987821g001	1	2	0.198	FGNVPDQAVIDTNLEK	0.979	33.8	32.4	22.8		13596.8	2	2	0.000849
						VLDVYEAR	0.977	36.1	30.7	23.2
	Proteasome subunit beta type 7-a precursor	30s1126271g001	1	1	0.044	KVEAVEGDAMEE	0.997	48.9	31.2	32.5		29519.9	1	2	0.000849
216	Malate dehydrogenase	30s892681g001	0.841	1	0.0271	SIQVIVVTDGER	0.997					48314	1	1	0
222	Partial gene, unknown protein	30s65509404g001	0.969	1	0.0239	MGGGVSADQMGR	0.979	32.1	26.4	11		55470.7	1	1	0.00172
227	Dolichyl-phosphate-mannose-glycolipidalpha-mannosyltransferase-like	30s785981g002	0.985	1	0.0144	ISSSWSSR	0.985	26.7	26.4	13.8		64115.5	1	1	0.0023
228	Glycerol-3-phosphate dehydrogenase	30s1093671g002	0.971	1	0.114	AEDAVDAAIK	0.99	31.7	27	4.78		9314.4	1	1	0.0013
	23 transposase	30s1051821g002	0.962	1	0.0293	EPATEINSR	0.986	30.3	26.6	22.7		34164.9	1	1	0.0013
235	Lysosomal alpha	30s945081g001	1	3	0.0144	IDYQDREK	0.901	33.5	30.6	25		202855	3	7	0.00532
						QLEFLIGR	0.99	53.3	29	33.1
						TMSAYYLAAR	0.997	55.3	31.3	41.2
239	Heat shock protein 70	30s795061g002	1	1	0.194	DAGVISGLNVMR	0.997	76.9	31.5	63.2		71221.7	1	3	0.00193
						IINEPTAAAIAYGLDK	0.995	35.3	30.7	29.9
						LSKEEIEK	0.99	54.8	30.5	33.7
						MKEIAEAYLGSTIK	0.997	43.8	31.3	29.8
						NALENYAYNMR	0.997	64.3	31.8	51.5
						NAVVTVPAYFNDSQR	0.997	69.9	32.7	63.1
						NKKDISGNPR	0.997	48	29.3	34.8
						NQVAMNPTNTVFDAK	0.997	75.1	32.8	70.8
						NTTIPTKK	0.929	25.2	30.2	14.4
						QATKDAGVISGLNVMR	0.997	64.4	31.6	52.8
						TTPSYVAFTDTER	0.997	59.4	32	45.6
	Heat shock protein 70	30s941391g005	1	3	0.181	DAGVIAGLNVMR	0.997	82.6	31.1	57.3		61595.7	3	6	0.00386
						IINEPTAAAIAYGLDK	0.995	35.3	30.7	29.9
						LSKEEIEK	0.99	54.8	30.5	33.7
						NALENYAYNMR	0.997	64.3	31.8	51.5
						NAVVTVPAYFNDSQR	0.997	69.9	32.7	63.1
						NTIRDEKIASK	0.971	28.4	30.1	22.3
						NTTIPTKK	0.929	25.2	30.2	14.4
						QATKDAGVIAGLNVMR	0.986	34.5	30.9	27.9
						SVDEVVLVGGSTR	0.997	53	30.6	36
						SVDEVVLVGGSTRIPR	0.977	32	28.5	28
	Heat shock protein 70	30s941391g004	1	1	0.151	DAGVISGLNVMR	0.997	76.9	31.5	63.2		71057.1	1	1	0.000644
						IINEPTAAAIAYGLDK	0.995	35.3	30.7	29.9
						LSKEEIEK	0.99	54.8	30.5	33.7
						NAVVTVPAYFNDSQR	0.997	69.9	32.7	63.1
						NTIKDDKIASK	0.915	24.4	29.5	15.9
						NTLENYAYNMR	0.997	51.9	31.6	41.5
						NTTIPTKK	0.929	25.2	30.2	14.4
						QATKDAGVISGLNVMR	0.997	64.4	31.6	52.8
						TTPSYVAFTDTER	0.997	59.4	32	45.6
	Luminal binding protein	30s685511g001	1	8	0.18	AMEDAGLEKR	0.997	41	31	26.6		56108.6	8	14	0.00901
						DAGIIAGLNVAR	0.997	75.6	27.5	57.5
						IINEPTAAAIAYGLDK	0.995	35.3	30.7	29.9
						KFEDKEVQR	0.939	27.9	30.9	13
						LIGEAAKNQAALNAER	0.997	53.3	30.2	42.8
						MKETAEAYLGKK	0.919	24.5	31	17.9
						NQAALNAER	0.997	48.4	29.7	41.8
						QATKDAGIIAGLNVAR	0.997	54.1	27.7	46.2
						QIDEIVLVGGSTR	0.997	67.5	30.3	59.2
	Heat shock cognate 70 kda expressed	30s1034811g003	0.998	1	0.176	NALENYAYNMR	0.997	64.3	31.8	51.5		13812.9	2	6	0.00386
						NTIKDDKISSK	0.997	56.9	30.3	37.1
	Heat shock	30s1034811g002	0.978	1	0.0807	DAGVISGLNVMR	0.997	76.9	31.5	63.2		131443	1	0	0
						IINEPTAAAIAYGLDK	0.995	35.3	30.7	29.9
						MKEIAEAYLGSTIK	0.997	43.8	31.3	29.8
						NAVVTVPAYFNDSQR	0.997	69.9	32.7	63.1
						NQVAMNPTNTVFDAK	0.997	75.1	32.8	70.8
						NTTIPTKK	0.929	25.2	30.2	14.4
						QATKDAGVISGLNVMR	0.997	64.4	31.6	52.8
						TTPSYVAFTDTER	0.997	59.4	32	45.6
246	ABA-hypersensitive germination 2 nucleic acid binding ribonuclease	30s1120391g003	0.987	1	0.0144	ELQDGAAGLK	0.988	29.1	25.7	7.99		79218.3	1	1	0.00147
249	Gag-pol polyprotein	30s811431g002	0.997	1	0.0204	GPATLISAK	0.997	10.6	26.9	10.6		49976.2	1	1	0.00157
	Elongation factor	30s1163281g003	0.997	1	0.0299	SNGAHKLKYR	0.997	9.59	28.6	9.59		37700.9	1	1	0.00157
252	Enhancer of polycomb-like protein	30s827291g002	0.997	1	0.0579	RAQSAAVQNPPFTDSKLIVVPAGQMK	0.997	0.16	27.4	-3.74		51709.7	1	1	0.00146
254	ABA-hypersensitive germination 2 nuclei cacid binding ribonuclease	30s1120391g003	0.98	1	0.0144	ELQDGAAGLK	0.987	28.4	25.8	10.2		79218.3	1	1	0.00163
	ABC transporter cholesterol phospholipidflippase	30s1125961g002	0.976	1	0.0703	LEVQDILDKYGLK	0.984	28	26.2	18.3		20651.2	1	1	0.00163
267	Partial gene, unknown protein	30s762331g001, 30s963831g001	0.955	1	0.0412	DAETRYFK	0.968	27.9	25.7	12.6		22339.3	1	1	0.00159
272	Chalcone isomerase	30s1070141g002	1	6	0.248	ESQDGEEKVGNPVPVR	0.989	27.3	27.9	25.4		24741.6	6	7	0.00927
						GLEIGGR	0.9	33.2	26.2	20.6
						LSELLKESQDGEEK	0.979	24.3	27.9	14.1
						TADELAASVDFFR	0.997	67.4	28	56.8
						VGNPVPVRA	0.977	29.2	25	29.2
						VTMVLPLTGQQYSEK	0.997	79.5	27.1	72.2
	Uridylate kinase	30s1123951g008	1	3	0.105	AAFEEVTK	0.99	46	26.6	24.5		23321.7	4	4	0.0053
						AMLESENNK	0.989	32.9	26.1	24
						NEENRAAFEEVTK	0.987	26.2	27.8	18.1
	Chalcone-flavonone isomerase	30s680691g004	0.986	1	0.0594	SLAENIGTMLSQ	0.997	40.1	27.4	29.8		22633.5	1	1	0.00132
274	Chalcone isomerase	30s1070141g002	1	3	0.145	TLFLGGAGVR	0.988	30.6	25	24.9		24741.6	3	4	0.0043
						VGNPVPVRA	0.991	32	25	29.2
						VTMVLPLTGQQYSEK	0.997	43.8	27.5	42.3
	Aldo keto	30s1183861g001	1	3	0.105	ANTEGLPEGSILALNPR	0.997	79.2	26	67.7		38732	3	4	0.0043
						FGIAGFENGR	0.906	25.4	27.6	23
						FNGENVDKNK	0.972	29.4	27	21.7
	Malate dehydrogenase	30s892681g001	1	2	0.0769	AIKPTVLIGSSGVGK	0.997	59.5	25	59.5		48314	2	2	0.00215
						APLEETR	0.9	28.1	25	17
						SIQVIVVTDGER	0.997	97.6	25.6	87.1
	Leucine-rich repeat transmembrane protein	30s6550960g006	1	4	0.23	AVPNLPINIEDAAR	0.997	38.6	25.9	38.6		42291.3	4	5	0.00538
						KASLFPR	0.9	24.2	25.2	9.51
						LNFLEGVEMLK	0.997	45.9	27.3	21.7
						LVPGSSEGGAAVFK	0.997	63.8	27	60
						SETEFEKAEQTGEQLVR	0.953	23.2	28.3	16.6
						TISTYIDSFR	0.997	47	27.4	38.3
						VVMLFCALNNIR	0.997	59.3	26.9	54.7
	NADP-dependent malic enzyme	30s669671g001	1	4	0.054	AYELGLASR	0.997	47	26.6	33		61992.8	3	3	0.00215
						GLAFTEKER	0.997	42	26.5	32.5
						GLAFTEKER	0.997	39.8	26.6	30.3
						ILGLGDLGCQGMGIPVGK	0.95	26.2	26.6	26.2
						SIQVIVVTDGER	0.997	97.6	25.6	87.1
	Aspartyl-tRNA synthetase	30s6550950g017	1	12	0.193	ESIVDVEGVVSIPK	0.958	25.9	25	16.5		66975.9	12	14	0.0088
						GAAQAIRPVSK	0.997	61.2	25	53.2
						GTTQQVEVQVR	0.997	56.4	26.6	39.7
						LVPGSSEGGAAVFK	0.997	63.8	27	60
						MVFLVVR	0.9	37.9	25	22.1
						QMAICGGFGR	0.966	28.6	27	19.6
						SEMEFEKAEQTGEQLVR	0.958	23.9	28.6	23.9
						TISTYIDSFR	0.997	47	27.4	38.3
						VFEVGSVFR	0.997	45.7	26.2	44.9
						AVQNLPINIEDAAR	0.997	43.4	26	28.1
						GAAQAIRPVSK	0.997	46.1	25	37.1
						GTTQQVEVQVR	0.996	36	26.6	27.6
						KLFCVNR	0.9	29.5	26.2	24.6
						TISTYIDSFR	0.997	46	27.3	41.1
						VFEVGSVFR	0.997	51.5	26.2	49
						VVMLFCALNNIR	0.997	42.4	27.2	35.7
						VVMLFCALNNIR	0.997	59.3	26.9	54.7
279	Partial gene, unknown protein	30s65509404g001	0.967	1	0.0239	MGGGVSADQMGR	0.987	32.9	26.6	6.78		55470.7	1	1	0.00144
281	Sorbitol dehydrogenase	30s830031g004	1	2	0.097	TMSTALNATCAGGK	0.997	37.1	28	37.1		38360.5	2	2	0.00288
						VCLVGMGENELTVPLTPAAAR	0.992	32	26.8	30.8
	Receptor protein	30s1047941g003	0.968	1	0.0234	SHGNILIQDLLDHRLPPPTK	0.984	20.6	25	20.6		94408.4	1	1	0.00144
283	Oxygen-evolving enhancer protein chloroplast	30s991541g001	0.99	1	0.0473	NTSSSTGTITLSVTK	0.997	65.2	27	53.8		33519.6	1	1	0.00162
286	Anthocyanidin synthase	30s1125611g001	1	4	0.0551	ACVEEVQR	0.99	34.3	25.5	23		38959.5	4	7	0.0112
						KTQEDFVSPK	0.997	48.6	26.9	41.7
						RACVEEVQR	0.98	31.3	27	3.5
						TQEDFVSPK	0.995	36.4	26.3	31.2
	Dihydrolipoyllysine-residue succinyltransferasecomponent of 2-oxoglutarate dehydrogenase complex	30s659921g002	0.999	1	0.0381	FVAEEGATVTPGTK	0.997	42.7	27.3	37.8		39923.2	1	2	0.0032
287	30s ribosomal protein s1	30s783011g009	0.977	1	0.0215	IAQAEAMAR	0.997	73.1	26.6	61.1		45242.4	1	2	0.00581
288	Cysteine protease	30s790241g001	0.997	1	0.0498	AVANQPVSVAIEGGGR	0.997	58.3	31.1	47.3		36042.3	1	1	0.000434
292	Chaperonin 21 precursor	30s654821g003	1	2	0.128	ALEITPGSTVMYSK	0.997	43.8	27.6	39.9		26999.1	2	3	0.00404
						VAEAEDKTAGGLLLTEAAK	0.997	79	25	73.1
	Chaperonin 21 precursor	30s720451g001	0.95	1	0.086	VAEAEEKTTGGLLLTEATK	0.997	44.8	25.4	40.2		23283	1	1	0.00135
294	Nucleoside diphosphate kinase	30s6550969g003	1	1	0.324	GDFAIEIGR	0.997	59.6	30.5	35.8		16495.6	2	3	0.00111
						GLVGEIISR	0.997	55.6	29.2	36
						IIGATNPAESAPGTIR	0.997	105	30.4	95.2
						KIIGATNPAESAPGTIR	0.997	88.3	28.4	87.3
						NVIHGSDSIESAR	0.997	53	31.9	34.4
	Nucleoside diphosphate kinase	30s835621g002	0.968	1	0.315	GDFAIEIGR	0.997	59.6	30.5	35.8		12144.6	1	0	0
						GLVGEIISR	0.997	55.6	29.2	36
						IIGATNPAESAPGTIR	0.997	105	30.4	95.2
						KIIGATNPAESAPGTIR	0.997	88.3	28.4	87.3
295	Partial gene, unknown protein	30s1074861g022	0.954	1	0.0365	QSAAASSSSISEGSYGFSR	0.966	34.3	33.2	19		57459.7	1	1	0.000505
298	Aldehyde dehydrogenase	30s982851g002	1	1	0.0582	SGIDSGATLVAGGDR	0.997	63.8	31.7	53.5		54458.7	1	1	0.000785
						TAEQTPLSALYVSK	0.997	56	31.1	48.5
	Delta-1-pyrroline-5-carboxylate dehydrogenase	30s1207061g003	1	3	0.0528	FLENFSGDQVR	0.997	47.8	31.8	35.3		57177.2	3	6	0.00471
						MQSLAER	0.9	42.9	29.9	20.2
						MTLFTGSSR	0.963	37.6	30.1	23.6
	Glutamate decarboxylase	30s656741g003	1	6	0.149	FKMPENSIPK	0.937	35.1	31.2	10.4		55946.3	6	11	0.00863
						LLNQLLTQK	0.997	53.2	25.8	32.6
						MGRFDIVSK	0.947	33.9	30.6	16.5
						VISAAGSEPDASVDYTFASR	0.997	99.5	33.6	93
						VLREGLEK	0.99	53.5	28.8	25.6
						YFEVELKEVK	0.997	53	30	44
						YVCAALPR	0.99	54.7	30.3	44.9
	Aminotransferase Y4UB	30s663191g001	0.999	1	0.0289	LANNLENLILK	0.989	51.3	25.6	30		42267	1	2	0.00157
299	Partial gene, unknown protein	30s897561g001	0.984	1	0.052	NPYPVEPLSPMYPSFPSTYEPVLTGK	0.997	0	0	1		54786.7	1	1	0.00267
300	Nuclear transport	30s1197741g004	0.992	1	0.068	IQGAEEIGQK	0.996	49.1	30.2	30.2		16883.3	1	3	0.00161
302	Gata transcription factor 25	30s1133641g001	0.997	1	0.0137	MAMEKSGSRR	0.997	2.43	27.3	0		80727.5	1	1	0.00217
	Inducer of cbf expression 1 DNA binding transcription activator transcription factor	30s953031g001	0.997	1	0.0251	NSPFLNKSK	0.997	3.61	27.3	-1.96		38913.5	1	1	0.00217
	Aspartic proteinase nepenthesin-1 precursor	30s708411g001	0.997	1	0.0385	SEFRQHMSK	0.997	0.94	26.7	-2.61		25084.9	1	1	0.00217
	Chalcone isomerase	30s803791g004	0.99	1	0.0362	KFSGADNK	0.99	1.03	27	-0.34		24481.3	1	1	0.00217
303	Heat shock protein 82	30s722381g008	1	3	0.124	AQALRDSNMAGYMSSK	0.979	29.9	32.7	17.3		89708	3	4	0.00194
						AVENSPFLEK	0.985	34.2	31.2	23.6
						DTSGENLGR	0.997	49.7	29.3	30
						DTSGENLGRGTK	0.997	54.4	31.6	46
						MKEGQTEIYYITGESK	0.935	35.4	33.3	13
						MKEGQTEIYYITGESKK	0.997	55.2	33.1	29.1
						SDLVNNLGTIAR	0.997	64	30.1	45
						SGDEMTSLKDYVTR	0.997	48.6	32.6	39.7
						TMEINPENPIMEELRK	0.916	26.5	33.5	3.24
	Heat shock	30s1195181g002	1	5	0.101	ADLVNNLGTIAR	0.997	47.2	29.3	34.4		80553.9	5	10	0.00485
						AVENSPFLEK	0.985	34.2	31.2	23.6
						DVSGEQLGR	0.976	35.9	29.6	20.3
						DVSGEQLGRGTK	0.962	21	31.2	16.2
						LDAQPELFIR	0.967	25	30.2	19.6
						SGDEMTSLKDYVTR	0.997	48.6	32.6	39.7
						TLSIIDSGVGMTK	0.997	44.3	31.3	36.6
	Subtilisin-like serine proteinase	30s808251g002	1	2	0.0576	GTVISSSPPAPK	0.997	39.9	28.3	36		48672	2	4	0.00194
						ITLASMADAAVAGSR	0.997	63.8	31.7	59
	Heat shock protein 82	30s947641g003	1	2	0.107	AVENSPFLER	0.997	41.4	31.2	34.4		80203.6	2	2	0.000971
						DSSMAGYMSSK	0.996	43.5	28.4	31.4
						DTSGENLGR	0.997	49.7	29.3	30
						DTSGENLGRGTK	0.997	54.4	31.6	46
						SDLVNNLGTIAR	0.997	64	30.1	45
						SGDEMTSLKDYVTR	0.997	48.6	32.6	39.7
						TMEINPENPIMEELRK	0.916	26.5	33.5	3.24
312	ATP synthase beta chain	30s884401g004	1	2	0.051	TIAMDGTEGLVR	0.971	36.3	31.5	16.2		55268	2	3	0.00166
						VLNTGSPITVPVGR	0.997	58.5	26.2	53.8
	UDP-glucose pyrophosphorylase	30s904561g011	1	2	0.0747	TNPANPTIELGPEFKK	0.997	44	30.6	38.2		34207.2	2	7	0.00387
						VGNFLSR	0.9	56	29.7	35.3
314	IN2-1 protein	30s696261g003	0.998	1	0.0273	FQILFSDVK	0.97	53.7	29	12		37485.4	1	2	0.000762
317	Translation initiation factor (eif-4a)	30s997411g005	1	7	0.215	ALGDYLGVK	0.916	34.5	29.7	22.6		47063.6	7	12	0.00834
						ELAQQIEK	0.919	30.6	29.4	8.62
						GIYAYGFEKPSAIQQR	0.997	42.1	31.9	33.6
						GLDVIQQAQSGTGK	0.997	99.3	31	85.8
						KGVAINFVTR	0.997	43.5	27.4	39.4
						MFVLDEADEMLSR	0.997	85.1	32.2	74.2
						QSLRPDYIR	0.943	26	30.4	22
						VLITTDLLAR	0.997	63.8	26.3	53
	Sorbitol dehydrogenase	30s830031g004	1	7	0.213	AFEVSAR	0.9	46	29.9	32.8		38360.5	7	11	0.00765
						AFGASKIVITDADDSRLSVAK	0.997	56.1	30.2	52
						EVDVIGVFR	0.997	49	30.2	34.8
						TLGADDTVK	0.909	23.5	31	14.2
						TLGADDTVKVSK	0.997	75.7	30	65.4
						TMSTALNATCAGGK	0.997	61.7	31.9	56.1
						VSKNMEDLDEEVIQIQK	0.997	47.1	33	38
	Actin	30s1070141g012, 30s717671g011, 30s844721g006, 30s951221g005	1	3	0.223	AGFAGDDAPR	0.997	78.4	29.6	68.5		41609.5	4	5	0.00348
						AVFPSIVGRPR	0.997	76.7	26.2	67.3
						DAYVGDEAQSK	0.931	42.5	30.3	21.2
						DAYVGDEAQSKR	0.997	44.7	31.7	39.1
						EITALAPSSMK	0.997	48.1	31.1	33.1
						EITALAPSSMKIK	0.993	46.3	29.9	30.5
						GYSFTTTAER	0.997	57.8	30.7	45.2
						IKVVAPPER	0.92	33.5	25	24.3
						MSKEITALAPSSMK	0.997	61.2	32.3	55.2
						VAPEEHPVLLTEAPLNPK	0.958	36.5	28.8	33.3
	Actin	30s794481g001, 30s929831g004	0.957	1	0.186	AGFAGDDAPR	0.997	78.4	29.6	68.5		41691.6	1	1	0.0007
						AVFPSIVGRPR	0.997	76.7	26.2	67.3
						DAYVGDEAQSK	0.931	42.5	30.3	21.2
						DAYVGDEAQSKR	0.997	44.7	31.7	39.1
						GYSFTTTAER	0.997	57.8	30.7	45.2
						IKVVAPPER	0.92	33.5	25	24.3
						VAPEEHPVLLTEAPLNPK	0.958	36.5	28.8	33.3
326	Heat shock	30s705951g009	0.999	1	0.0623	KLVDDASK	0.982	42.4	27.3	27.5		60083.4	1	1	0.00143
						MAEVDEESKQVSYR	0.956	22.9	29.6	19.7
						QFAAEEISAQVLR	0.997	69.3	28.4	57.6
	Heat shock	30s897151g002	1	4	0.0703	KLVDDASK	0.982	42.4	27.3	27.5		72180.2	4	7	0.01
						LVGQIAKR	0.99	35.4	25	28.3
						NGDRLVGQIAK	0.992	33.3	25.7	21.9
						QAVVNPENTFFSVK	0.997	48.1	28.8	34.5
						QAVVNPENTFFSVKR	0.985	24.6	28.5	24.3
						QFAAEEISAQVLR	0.997	69.3	28.4	57.6
331	TCP 1 CNP60 chaperonin family protein	30s758931g001	1	2	0.044	IVPGSAATEIELAR	0.997	63.3	26.1	55.7		54111.7	2	4	0.00238
						NKDEVVSR	0.969	34.4	28	21.2
336	26s proteasome aaa-atpase subunit RPT5a	30s839411g002	1	11	0.251	FDSEVSGDREVQR	0.909	23.9	32	22		47407.8	11	14	0.00478
						ILKDELQR	0.962	39.3	28.4	25.2
						KIEFPHPTEEAR	0.991	33.5	31.9	28
						LAGPQLVQMFIGDGAK	0.997	62.9	31.4	58.8
						LLDNEVR	0.9	34.3	28.6	20.6
						LVRDAFQLAK	0.991	45.1	28.4	30.9
						RFDSEVSGDREVQR	0.955	26.7	33	22.9
						STDDFNGAQLK	0.997	79.2	30.5	67.2
						TNLELESFKEK	0.997	54.1	31.5	35.7
						VIAATNRADILDPALMR	0.997	57.3	29.1	49.1
337	Partial gene, unknown protein	30s871741g001	0.993	1	0.0336	SSSGGVNNHPK	0.997	3.01	31.5	-3.6		35592.7	1	1	0.000468
338	Partial gene, unknown protein	30s674341g002, 30s760781g005	0.992	1	0.0628	DIDLVMTQAGVSR	0.997	86.7	29	74.1		18499.9	1	2	0.00294
344	Heat shock protein 82	30s1082281g001, 30s722381g008, 30s947641g003	0.996	1	0.0317	SDLVNNLGTIAR	0.997	58.6	27.1	48		89708	1	3	0.00254
351	Similar to predicted protein	30s65509287g003	0.988	1	0.0183	AYVISKLK	0.99	31.7	26.3	2.8		48098.1	1	1	0.00172
352	Heat shock protein 82	30s1082281g001, 30s722381g008, 30s947641g003	0.997	1	0.0317	SDLVNNLGTIAR	0.997	52.9	27.2	41.2		89708	1	2	0.00221
356	Tubulin beat-2 chain	30s837411g003, 30s965611g001	1	1	0.096	AVLMDLEPGTMDSLR	0.997	71.2	30.2	0		50234.4	1	2	0.00188
						MASTFIGNSTSIQEMFR	0.997	50.4	30.5	44.7
						VSEQFTAMFR	0.997	69.9	28.2	55
						VSEQFTAMFRR	0.992	24.8	29.6	21.2
	Beta chain	30s1088541g002, 30s697331g005, 30s708731g001	1	1	0.096	AVLMDLEPGTMDSVR	0.997	67.8	29.8	59.6		50095.4	1	4	0.00376
						MASTFIGNSTSIQEMFR	0.997	50.4	30.5	44.7
						VSEQFTAMFR	0.997	69.9	28.2	55
						VSEQFTAMFRR	0.992	24.8	29.6	21.2
357	ATGLX1 (glyoxalase i homolog) lactoylglutathionelyase metal ion binding	30s1166451g001	0.997	1	0.0897	GPTPEPLCQVMLR	0.997	47.2	29.4	40.9		16765.5	1	2	0.000805
359	Alpha tubulin 1	30s831221g002, 30s870011g003	1	4	0.0997	AVFVDLEPTVIDEVR	0.997	65.6	28	51.3		36105.5	5	9	0.00415
						DVNAAVATIK	0.997	61	27	54.5
						DVNAAVATIKTK	0.975	31.9	26.7	23.5
						GDVVPKDVNAAVATIK	0.997	66.5	25.2	53.7
362	Heat shock protein 70	30s941391g005	1	2	0.059	DAGVIAGLNVMR	0.997	76.1	28	52.2		61595.7	2	4	0.00639
						LSKEEIEK	0.99	48.8	27.6	27.1
						SVDEVVLVGGSTR	0.997	57.2	27.5	46.9
	Heat shock protein 70	30s795061g002	1	3	0.0602	DAGVISGLNVMR	0.997	66.4	28.6	52.6		71221.7	3	6	0.00958
						LSKEEIEK	0.99	48.8	27.6	27.1
						NQVAMNPTNTVFDAK	0.997	73.6	29.6	66.9
						QATKDAGVISGLNVMR	0.997	38.9	28.5	33.8
	Luminal binding protein	30s685511g001	0.955	1	0.0254	QIDEIVLVGGSTR	0.989	34.2	26.9	31.7		56108.6	1	1	0.0016
366	Partial gene, unknown protein	30s852711g001	0.981	1	0.157	KSLEEMLTSGSGSK	0.982	0.3	29.5	-1.6		9619.3	1	1	0.00121
	Growth regulator	30s797691g002	0.981	1	0.0629	MIEENQRVTVR	0.981	0.15	29.5	-3.8		19926.9	1	1	0.00121
370	GDP dissociation inhibitor	30s1179061g005	1	2	0.045	FIMANGTLVR, MKLYSESLAR	0.997	49.8	27.9	42.8		49697.2	2	4	0.0052
374	Chalcone--flavonone isomerase	30s680691g004	0.999	1	0.0594	SLAENIGTMLSQ	0.997	47.2	28.8	41.5		22633.5	1	2	0.00286
378	Phenylalanine ammonia lyase	30s1062051g002	0.996	1	0.0174	VAFENGNSAIANR	0.997	75.6	28.8	67.8		82565.1	1	2	0.00102
	Alpha tubulin 1	30s831221g002, 30s870011g003	0.964	1	0.0483	GDVVPKDVNAAVATIK	0.977	30.7	25	28.3		36105.5	1	1	0.000508
	Aldo keto	30s1183861g001	0.998	1	0.0227	EKVEIASK	0.99	46.7	27.4	25.9		38732	1	2	0.00102
	Malate dehydrogenase	30s903851g004, 30s946431g012	0.985	1	0.0478	TQDGGTEVVEAK	0.99	37.5	28.5	30		26083.3	1	1	0.000508
380	E3 ubiquitin ligase	30s1006041g001	0.996	1	0.00914	AIMNMPSVDR	0.997	16.4	27.1	9.56		121028	1	2	0.00957
	AMP-binding protein	30s858001g007, 30s896621g010	0.96	1	0.0181	GSSIMKGYYK	0.975	15.8	27	0		55439.2	1	1	0.00478
	Partial gene, unknown protein	30s691861g003	0.957	1	0.0169	KASQMERER	0.973	16.1	27.3	11.1		62196.9	1	1	0.00478
381	30s ribosomal protein s1	30s783011g009	0.996	1	0.0215	IAQAEAMAR	0.997	55.8	27.5	45.7		45242.4	1	2	0.000989
385	Chaperonin 60	30s683901g002	0.97	1	0.0209	NVVLEQSFGAPK	0.975	33.5	27.6	30.5		61257.6	1	1	0.000407
	Disproportionating enzyme	30s1194551g005	0.997	1	0.037	TAVIPMQDILGLGSSAR	0.997	64.4	28.2	48.3		52152.2	1	2	0.000814
	TCP 1 CNP60 chaperonin family protein	30s758931g001	1	3	0.064	FAESFEMVPR	0.997	55.8	28.4	40.9		54111.7	3	4	0.00163
						IVPGSAATEIELAR	0.997	89.6	26.2	76.6
						NKDEVVSR	0.94	32.1	28.1	23.5
387	KU P80 DNA	30s862811g001	0.995	1	0.0148	TPSPLLLPAR	0.997	44.6	25	44.6		75648.9	1	2	0.000965
398	Similar to predicted protein	30s763631g009	0.995	1	0.0103	FVESILGSLK	0.997	18.1	25	13.5		108388	1	1	0.00529
400	Actin depolymerizing factor	30s1070141g030, 30s65509449g002, 30s845821g004	0.994	1	0.0682	SKMLYASSK	0.936	36.6	29.8	24.5		15349.4	1	1	0.000451
401	Aldose reductase	30s1006721g002	1	5	0.141	AIGVSNFSTK	0.997	48	27.6	35.9		34679.1	5	7	0.0212
						FSEIEQAR	0.989	48.9	26.9	31.8
						RQDLFITSK	0.997	49.6	25.5	34
						SVVVMVAEK	0.997	67.3	27.3	52.4
						TPAQVALR	0.99	53.1	25	46
403	Quinone oxidoreductase-like protein	30s1122781g002	1	2	0.0754	ITTVVPGTDESIGK	0.997	37.2	28	35.8		33365.2	2	3	0.00346
						VAVNTAARR	0.963	29.3	25	8.67
	Catalase	30s1080231g005	1	5	0.107	APGVQTPIILR	0.997	58.4	25	58.4		55425.3	7	17	0.0196
						NEEVDYFPSR	0.997	45.6	27.9	19.3
						QNDFKQPGER	0.991	27.6	28.3	14.7
						VANRLNVKPSM	0.997	41.7	27.3	38.8
						VFAYADTQR	0.997	47.2	27	37.6
	CMP-sialic acid	30s808171g003	0.999	1	0.0952	ALGLPLERPK	0.992	19	25	18.8		23646.1	1	1	0.00115
						YYTVLFGVSR	0.997	28.6	27.8	27.9
	Citrate synthase	30s1040901g002	0.995	1	0.0664	ALGLPLERPK	0.992	19	25	18.8		30711.1	1	1	0.00115
						AYDKGLSK	0.99	41	26.6	26.6
404	Catalase	30s1080231g005	1	2	0.0462	APGVQTPIILR	0.997	51.8	25	49.9		55425.3	3	6	0.01
						VANRLNVKPSM	0.98	31.8	27.2	31.8
410	Vacuolar H+-ATPase catalytic subunit	30s1095631g001	1	4	0.0499	NLEDETR	0.9	29.9	26.8	18.2		68334.6	4	6	0.00313
						RTTLVANTSNMPVAAR	0.997	60.2	28.3	59.5
						TPRPVAAK	0.949	33.5	25	24.1
						TTLVANTSNMPVAAR	0.997	90.3	29.2	82.7
412	Malate dehydrogenase	30s892681g001	1	3	0.0792	AIKPTVLIGSSGVGK	0.961	29.3	25	29.3		48314	3	5	0.00209
						APLEETRK	0.928	32	25.9	32
						SIQVIVVTDGER	0.997	76.5	27.1	65.6
415	14-3-3-like protein	30s819041g002	0.997	1	0.0795	TADVQELSVEER	0.997	67.6	28.8	62.5		17032.4	1	2	0.00337
416	Transcription factor IIa small subunit	30s656261g002, 30s760301g006	0.997	1	0.104	SMTEALETQVK	0.997	0.01	28.5	-0.93		12092.8	1	1	0.00206
	Peptide chain release	30s682511g003	0.997	1	0.133	MDWLSTGALSR	0.997	0.08	28.5	0		9162.8	1	1	0.00206
417	Alpha tubulin 1	30s831221g002	1	1	0.116	AVCMISNSTSVAEVFSR	0.997	86.5	30.5	86.5		47650.9	1	2	0.00217
						AVFVDLEPTVIDEVR	0.997	54.6	27.4	34.9
						DVNAAVATIK	0.997	62	25.8	52.9
						DVNAAVATIKTK	0.997	53.7	25.8	35.2
						GDVVPKDVNAAVATIK	0.997	56.7	25	51.2
	Alpha tubulin 1	30s6550926g030	1	1	0.106	AVCMISNSTSVAEVFSR	0.997	86.5	30.5	86.5		51860.1	1	1	0.00109
						AVFLDLEPTVIDEVR	0.997	44.1	27.6	31.3
						DVNAAVATIK	0.997	62	25.8	52.9
						DVNAAVATIKTK	0.997	53.7	25.8	35.2
						GDVVPKDVNAAVATIK	0.997	56.7	25	51.2
	Protein binding structural molecule	30s784571g001	0.999	1	0.0689	GEAPSAAEGEEAKVPEPPTTA	0.997	55.2	30.3	50.1		33386.3	1	3	0.00326
419	ATP synthase beta chain	30s884401g004	1	3	0.0725	IGLFGGAGVGK	0.988	47.5	26.2	34.5		55268	3	6	0.00704
						TIAMDGTEGLVR	0.989	43.2	28.4	30.8
						VLNTGSPITVPVGR	0.997	59.3	25	57.8
	Mitochondrial processing peptidase	30s927641g002	1	1	0.046	EVEAIGGNVTASASR	0.997	95.7	29.2	82.6		59451.4	1	2	0.00235
						SAILMNLESR	0.997	51.8	28.1	43.3
421	Malate dehydrogenase	30s892681g001	1	1	0.0611	AIKPTVLIGSSGVGK	0.997	43.9	25	43.9		48314	1	1	0.000396
						SIQVIVVTDGER	0.997	79.8	30.1	58
422	Beta chain	30s708731g001	0.999	1	0.0562	AVLMDLEPGTMDSVR	0.997	75.4	32.8	67.5		50095.4	1	3	0.00213
						VSEQFTAMFR	0.997	64.9	31.2	52.6
428	Malate dehydrogenase	30s892681g001	1	2	0.0792	AIKPTVLIGSSGVGK	0.997	36.7	25	36.7		48314	2	4	0.0145
						APLEETRK	0.986	31.5	26	31.5
						SIQVIVVTDGER	0.997	55	26.8	48.9
431	Mitochondrial pyruvate dehydrogenase kinaseisoform 1	30s1002501g002	1	2	0.0725	ISDEGGGIPR	0.984	43.2	26.6	33.8		38669.5	2	3	0.00361
						MSPMLVAQVASEDAR	0.997	84.6	29.9	81.5
	Phosphoglycerate kinase	30s1078131g002	1	2	0.094	SVSTLTGADLKGK	0.997	46.2	26.5	39		15880.3	2	3	0.00361
						SVSTLTGADLKGKK	0.994	32.7	25.1	31.4
	Phosphoglycerate kinase	30s724451g002	1	2	0.05	RPFAAIVGGSK	0.997	53.8	25.9	50.7		42301.3	2	3	0.00361
						YSLKPLVPR	0.983	23.9	25	19.1
	Similar to predicted protein	30s812681g001	1	8	0.248	AIAFDEIDKAPEEKAR	0.997	48.1	28.7	42.8		49884.4	8	18	0.0216
						EGGRTVGAGVVSK	0.992	35.4	26.8	27.4
						GSALSALQGTNDEIGR	0.997	85.5	29	71.6
						GTVVTGRVEQGTIK	0.997	60.7	26.1	51.1
						TADVTGKVELPENVK	0.994	36.8	27.2	32.6
						TTVTGVEMFKK	0.997	59	27.3	48.7
						TVGAGVVSK	0.989	44.6	25.9	33.2
						TVGAGVVSKVIS	0.997	56.6	25.1	52.2
						VGEDVEILGLNQGGPAK	0.997	85.3	27.9	75.6
						VLADEGKAK	0.99	38.7	27.3	26.2
	Glutamate 1-semialdehyde aminotransferase	30s1039641g001	1	2	0.0529	ELMPGGVNSPVR	0.99	31.4	27.9	27.4		50532.6	2	3	0.00361
						MVISAVPSIEMVR	0.993	40.2	28.7	36.5
	Fructose bisphosphate aldolase	30s1027421g002, 30s662861g012, 30s702691g026, 30s913031g003	0.971	1	0.0429	GILAADESTGTIGKR	0.993	32.9	27.3	29.1		38462.4	1	1	0.0012
	DTDP-glucose 4-6-dehydratase	30s910821g001	0.959	1	0.0519	QLAEMMTQVYSK	0.991	40.6	29.5	32		26104.5	1	2	0.0024
433	Hypothetical protein	30s719021g007	1	1	0.0386	DTVDGMTAMVAAK	0.997	55.7	28.5	44.9		36796.5	1	1	0.00231
	Similar to predicted protein	30s812681g001	1	1	0.0545	GTVVTGRVEQGTIK	0.97	23.9	26.1	19.9		49884.4	1	1	0.00231
						TTVTGVEMFKK	0.982	34.4	27.3	29.4
	Anthocyanidin synthase	30s846921g001	0.952	1	0.0327	SQEDVASPK	0.983	36.8	26.9	29		31159.9	1	2	0.00463
438	Ribonucleoprotein a	30s676511g001	1	3	0.102	TGGSFNAANR	0.997	88.9	26.8	73.2		35607.7	3	5	0.00729
						VNSGPPPPKDEFASK	0.973	22.6	29.1	21
						VVYDRETGR	0.989	29.6	28	23.1
	Proteasome subunit alpha type 5	30s850581g005, 30s991681g009	1	5	0.135	EGVVLAVEK	0.997	49.2	25	34.2		25882.3	5	10	0.0146
						EGVVLAVEKR	0.997	54.3	25	42.8
						GVNTFSPEGR	0.99	33.8	27.4	22.5
						TKEGVVLAVEK	0.997	67.7	25	63.3
						VTPNNVDIAK	0.991	39.4	25.5	26.6
443	S-adenosylmethionine synthetase	30s1183641g001	1	3	0.112	ANVDYEKIVR	0.954	39.4	27.8	34.3		43367.9	3	4	0.00525
						SGAYIVRQAAK	0.972	43.3	26	32
						SIVANELAR	0.983	52.5	26.1	36.9
						SIVANELARR	0.955	42.6	25.7	30.1
						TNMVMVFGEITTK	0.997	103	29.6	97.8
	Dihydrolipoyllysine-residue succinyltransferasecomponent of 2-oxoglutarate dehydrogenase complex	30s683601g004	1	2	0.0714	DAGQMNFAEIEK	0.997	67	28.5	57.9		39696.6	2	4	0.00525
						FVANEGDTVTPGTK	0.997	59.9	28.8	54.2
	S-adenosylmethionine synthetase	30s1207141g006	1	1	0.0808	ANVDYEKIVR	0.954	39.4	27.8	34.3		43344.4	1	2	0.00262
						SIVASGLAR	0.989	52	27.5	36.1
						TNMVMVFGEITTK	0.997	103	29.6	97.8
447	Partial gene, unknown protein	30s1005041g004	0.997	1	0.0418	MKGSPCFGKFVR	0.997	2.07	28.8	1.91		32483.2	1	1	0.00132
	Partial gene, unknown protein	30s1034291g001	0.997	1	0.0667	SIRSWISGSTASR	0.997	2.17	28.1	1.57		21960.9	1	1	0.00132
449	Vacuolar atp synthase subunit c	30s896051g001	0.967	1	0.0671	VADNFKTSAR	0.997	60.9	27.6	50.4		16899.1	1	1	0.0017
	Vacuolar atp synthase subunit c	30s705791g013	0.958	1	0.0481	QSGSLAVR	0.949	34	28.3	22		42332.7	1	1	0.0007
						VADNFKTSAR	0.997	60.9	27.6	50.4
458	Protein disulfide isomerase	30s918681g002	1	2	0.0313	LPLVNAFTR	0.92	31.2	29.3	17.9		63244.6	2	3	0.00148
						RPSLVLLKK	0.973	39.5	25	33.4
461	Aldo keto	30s1183861g001	1	7	0.221	ANTEGLPEGSILALNPR	0.997	90.4	28.1	77.1		38732	7	12	0.0185
						EKVEIASK	0.981	43.3	27.5	16.4
						EVSAAVPIKEVGGER	0.946	18	26.7	13.8
						FANTPLPSNQNPK	0.993	31	28.7	27
						FGIAGFENGR	0.997	62.1	28.6	50.9
						FNGENVDKNK	0.99	33.9	28.3	26.3
						FNGENVDKNKIIYMR	0.997	38	29.7	30.8
	Malate dehydrogenase	30s903851g004, 30s946431g012	1	2	0.0439	RTQDGGTEVVEAK	0.997	53.8	29	43.1		26083.3	3	5	0.00772
						TQDGGTEVVEAK	0.997	74.4	28.5	60.4
468	Similar to predicted protein	30s656531g003	0.997	1	0.0269	EEGLLGLYR	0.997	13.4	26.4	8.18		36807.7	1	1	0.00412
	Partial gene, unknown protein	30s711951g001, 30s721361g001	0.997	1	0.0354	TVTNVGEIDAVYK	0.997	18	28.3	5.19		42825.5	1	1	0.00412
471	Aldehyde dehydrogenase	30s693451g001	1	11	0.188	AAEQTPLSALYVSK	0.997	74.4	27.8	62.2		59066.6	12	23	0.0138
						FSDLNEVIR	0.997	63.6	28	0
						FSDLNEVIRR	0.97	35.9	27.9	0
						GVEQGPQIDEDQFNK	0.997	85.9	30.2	70.3
						IVLELAAR	0.99	64.8	25	52.4
						KGVEQGPQIDEDQFNK	0.997	44.5	30.1	39.3
						LAFTGSTDTGK	0.997	43.6	28	38
						SGIDSGATLQAGGDR	0.997	106	29.1	88.6
						SNLKPVTLELGGK	0.997	74.6	25	72.4
						TFPTLDPR	0.99	25.5	27.4	16.7
						VVGDPFRK	0.99	33.3	27.9	27.2
476	Aldehyde dehydrogenase	30s693451g001	1	5	0.122	AAEQTPLSALYVSK	0.997	27.2	28.1	24.6		59066.6	5	11	0.0137
						FSDLNEVIR	0.997	49.8	27.7	0
						GVEQGPQIDEDQFNK	0.997	62	30.2	56.7
						SGIDSGATLQAGGDR	0.997	83.2	29.4	62.4
						SNLKPVTLELGGK	0.997	43.6	25	40.1
	26s proteasome AAA-ATPase subunit RPT5a	30s839411g002	1	4	0.0946	ADILDPALMR	0.997	27.8	27.2	23.4		47407.8	4	6	0.0075
						DAFQLAKEK	0.984	26.5	26.7	5.55
						RFDSEVSGDREVQR	0.997	24.6	30	20.7
						VIAATNRADILDPALMR	0.997	24.9	26.4	22.4
471	Adenosylhomocysteinase S-adenosyl-L-homocysteinehydrolase	30s1132381g003, 30s825931g001	1	6	0.13	ATDVMIAGK	0.997	64.3	27	53.9		35582.7	7	20	0.012
						DSIKVNPSK	0.997	57.4	27.1	35.2
						ITIKPQTDR	0.997	45.1	25	33.1
						LVGVSEETTTGVK	0.997	82	28.2	76.6
						LVGVSEETTTGVKR	0.997	108	27	99.6
						RITIKPQTDR	0.997	33.7	25	16.3
477	Nucleic acid binding	30s1050381g022	1	2	0.109	IMTSTVDMKDESR	0.997	38.6	29	33.7		14373.6	2	4	0.00225
						KIMTSTVDMKDESR	0.982	30.4	29.8	28.3
	UMP6_arath ame: full=uncharacterized proteinmitochondrial flags: precursor	30s1009951g003	1	2	0.136	AGQEALTNVFR	0.997	53.8	28.4	45.4		16907.1	3	4	0.00225
						KKVETELGTK	0.987	37	25.4	23.3
	Partial gene, unknown protein	30s736491g004	1	4	0.259	FNFTDAVK	0.99	41.9	27.4	22		17410.1	4	6	0.00338
						GLLMGAVLGMMK	0.972	21.4	29.1	11.5
						VAGSVVEECK	0.997	46.7	28.1	37.6
						YSVVEGGLLGVR	0.997	62.9	26.8	49.3
482	Similar to predicted protein	30s920331g001	1	4	0.0716	AFGGQSLDFGK	0.997	58.9	28.3	50.2		61203.3	4	8	0.00789
						DLASRDVVSR	0.99	40.7	28.1	27.4
						TEDGKIYQR	0.997	44.5	27.7	38.3
						VMQNNAAVFR	0.997	75.5	28.2	62.9
	AMP dependent	30s993441g001	1	3	0.125	NLAAFKAPK	0.992	35.9	26.3	27.5		29387.8	3	6	0.00592
						TATGKIQR	0.99	41	27.8	30.1
						VLITNSEGNAAAEAAAAK	0.997	107	29	107
	Malate dehydrogenase	30s892681g001	1	4	0.102	AIKPTVLIGSSGVGK	0.997	83.1	25	83.1		48314	5	9	0.00888
						APLEETRK	0.99	42.6	25	41
						APLEETRKK	0.96	22.9	25.3	21.7
						LPRPQNLVK	0.977	29.3	25	24.6
						SIQVIVVTDGER	0.997	63.6	27	49.8
	NADP-dependent malic enzyme	30s669671g001	0.997	1	0.0378	GLAFTEKER	0.997	55.1	27.2	42.3		61992.8	1	2	0.00197
						SIQVIVVTDGER	0.997	63.6	27	49.8
487	Actin	30s1070141g012, 30s717671g011, 30s844721g006, 30s951221g005	1	1	0.292	AGFAGDDAPR	0.997	68.9	26.1	60.4		41609.5	1	1	0.00154
						AVFPSIVGRPR	0.997	70.3	25	63.2
						DAYVGDEAQSK	0.997	52.7	27.7	33.9
						DAYVGDEAQSKR	0.997	51.8	28.9	47.3
						EITALAPSSMK	0.997	69.3	28.3	59.8
						EITALAPSSMKIK	0.997	38	27.2	28.5
						EIVRDMKEK	0.945	23.2	27.8	13.6
						GYSFTTTAER	0.997	60.8	27.6	55.4
						IKVVAPPERK	0.997	43.6	25	43.6
						MSKEITALAPSSMK	0.997	68.4	29.5	63.6
						MSKEITALAPSSMKIK	0.997	43.9	27.8	41.1
						SYELPDGQVITIGAER	0.997	58.2	29.2	55
						VAPEEHPVLLTEAPLNPK	0.997	22.3	25.4	22.3
						VVAPPERK	0.99	43.9	25	37.6
	Actin	30s1043681g001	0.999	1	0.256	AGFAGDDAPR	0.997	68.9	26.1	60.4		43611.8	1	1	0.004
						AVFPSIVGRPR	0.997	70.3	25	63.2
						DAYVGDEAQSK	0.997	52.7	27.7	33.9
						DAYVGDEAQSKR	0.997	51.8	28.9	47.3
						EITALAPSSMK	0.997	69.3	28.3	59.8
						EITALAPSSMKIK	0.997	38	27.2	28.5
						GYSFTTTAER	0.997	60.8	27.6	55.4
						IKVVAPPERK	0.997	43.6	25	43.6
						MSKEITALAPSSMK	0.997	68.4	29.5	63.6
						MSKEITALAPSSMKIK	0.997	43.9	27.8	41.1
						SYELPDGQVITIGAER	0.997	58.2	29.2	55
						VAPEEHPVLLTEAPLNPK	0.997	22.3	25.4	22.3
						VVAPPERK	0.99	43.9	25	37.6
493*	Glutathione s-transferase GSTF2	30s987821g001	1	2	0.149	KVTAAMPASA	0.992	38.7	27.8	31.3		13596.8	2	4	0.0078
					0.149	VLDVYEAR	0.99	44.5	27.3	24.9
503	Triosephosphate isomerase	30s678721g005, 30s889891g002	0.992	1	0.0551	ESGATMDVVAAQTK	0.997	83.8	29	33.5		27117.3	1	2	0.0039
504	Partial gene, unknown protein	30s1121471g002	0.997	1	0.0759	LRGSSSSREGR	0.997	0.13	27.3	0		16498.3	1	1	0.00149
	60s ribosomal protein l23a	30s1035671g001	0.997	1	0.11	SGTSSLKRK	0.997	0.13	26.5	0.13		9452.9	1	1	0.00149
506	Similar to predicted protein	30s855801g002	1	2	0.13	IAGADVPMPYAANLER	0.993	40.2	29.7	32.7		22740.3	2	3	0.00609
						MAVPQVDDIIR	0.967	37.8	28.1	34.6
	Sedoheptulose-1,7-bisphosphatase	30s710651g002	0.965	1	0.0341	GIFTNVTSPTSK	0.973	33.2	27.7	33.1		38249.5	1	1	0.00203
507	JHL06P13.3 like protein	30s1042771g010	0.998	1	0.0222	ILVATDLVGR	0.996	38.3	25	31.1		50732.8	1	1	0.000446
	ATP synthase beta chain	30s884401g004	0.995	1	0.0275	VLNTGSPITVPVGR	0.997	51.1	25	50.4		55268	1	2	0.000892
	Xylose isomerase	30s1161861g002	1	5	0.11	FLQAAVNYK	0.92	33.3	26.8	15.2		53731.5	5	9	0.00401
						FLQAAVNYKK	0.987	34.1	25.9	27.6
						LIEDGSLDELVR	0.997	68.7	28.2	55.2
						NGGLAPGGFNFDAK	0.997	60.9	28.5	52.8
						TLAEANANLDEVVALAK	0.997	106	27.7	93.8
508	UDP-glucose pyrophosphorylase	30s904561g011	1	1	0.0519	TNPANPTIELGPEFKK	0.997	58.4	28	49.3		34207.2	2	4	0.00375
	JHL06P13.3 like protein	30s1042771g010	1	2	0.0444	DKDLSLKNVR	0.978	31.4	26.3	11.9		50732.8	2	4	0.00375
						ILVATDLVGR	0.997	56.6	25	46.1
	Xylose isomerase	30s1161861g002	1	4	0.108	FLQAAVNYK	0.975	33.2	26.1	14.5		53731.5	4	11	0.0103
						LIEDGSLDELVR	0.997	75.9	28.2	67.7
						NGGLAPGGFNFDAK	0.997	64.9	28.6	55.5
						TLAEANANLDEVVALAK	0.997	94.8	26.9	88.2
511	Heat shock	30s897151g002	1	2	0.0278	MPAVQELVK	0.996	35	27.2	20.7		72180.2	2	3	0.00429
						TTPSVVAYTK	0.996	29.9	27.5	19
	Heat shock protein 70	30s941391g005	0.998	1	0.0376	LSKEEIEK	0.99	28.3	27.3	10.4		61595.7	1	2	0.00286
						SVDEVVLVGGSTR	0.997	46.8	27.6	42.2
522	Aldo keto	30s1183861g001	1	17	0.374	ANTEGLPEGSILALNPR	0.997	81.1	28.1	73.2		38732	21	57	0.0419
						CCEGSLQR	0.99	42.7	25	22
						EKVEIASK	0.99	36.7	27.6	15.5
						EVSAAVPIKEVGGER	0.997	47.8	27	43.8
						FANTPLPSNQNPK	0.997	68.2	28.8	55.8
						FGIAGFENGR	0.997	46	28.6	35.8
						FNGENVDKNK	0.997	48.8	28.3	25
						FNGENVDKNKIIYMR	0.997	63.6	30	63.6
						GAPEYVRK	0.99	41.1	27.4	19.1
						HLDANIGSLK	0.997	72.3	26.7	58.2
						HLDANIGSLKVK	0.993	28.5	25	26.8
						IKMGRQGFEISK	0.961	21.1	27.7	19
						KCCEGSLQR	0.997	46.3	27.2	33.7
						LLIKGAPEYVRK	0.997	44.8	25	43.8
						LVEEGKIK	0.965	31.8	26.5	7.47
						MGRQGFEISK	0.992	30.8	28.1	25.6
						VKHLDANIGSLK	0.997	35.3	25	30.2
	Reversibly glycosylated polypeptide	30s969461g002	1	2	0.0359	FVDAVLTVPK	0.997	71	26	58.4		41051.1	3	4	0.00294
						NTRFVDAVLTVPK	0.995	28.9	25.9	26.3
523	Aldo keto	30s1183861g001	1	3	0.119	ANTEGLPEGSILALNPR	0.997	57.2	28.2	51		38732	3	10	0.00966
						FGIAGFENGR	0.997	50.6	28.6	42.3
						FNGENVDKNKIIYMR	0.997	46.7	30.1	38.8
	Succinyl-CoA ligase beta subunit	30s732221g008	0.999	1	0.0758	GVAVGSAEEVKK	0.997	64.8	27.6	53.6		45016.9	1	2	0.00193
						LEGTNVDQGKR	0.967	19.4	28.2	12.3
						MLGQILVTK	0.984	30.5	25.5	18.5
525	Aldo keto	30s1183861g001	1	2	0.0907	ANTEGLPEGSILALNPR	0.997	73.1	27.9	68.1		38732	2	4	0.00571
						FNGENVDKNKIIYMR	0.997	44.6	29.9	40.2
	Translation initiation factor (eif-4a)	30s724051g001, 30s997411g005	1	4	0.0993	ELAQQIEK	0.99	43.5	26.3	19.2		47063.6	4	6	0.00856
						GLDVIQQAQSGTGK	0.997	70.6	28	67.6
						GVAINFVTR	0.955	21.8	26.2	16.5
						VLITTDLLAR	0.997	38.7	25	32.4
529	Aldo keto	30s1183861g001	1	2	0.0907	ANTEGLPEGSILALNPR	0.997	65.9	27.6	61.7		38732	2	4	0.00905
						FNGENVDKNKIIYMR	0.977	22.3	29.8	18.9
531	Partial gene, unknown protein	30s1178641g002	1	7	0.321	DIAVDTDGPAR	0.997	62.1	27.6	52.3		18048.7	7	20	0.0234
						ELSKTALR	0.988	35	25.8	18.8
						LLQTDNPR	0.99	39	25	27.6
						LLQTDNPRLV	0.997	47.9	25	42.2
						LVVTLVPR	0.99	40	25	40
						TALRVMVSRPK	0.981	23.3	25	21.3
						TKAELSLVR	0.997	72.3	25	56.2
	Chaperonin containing t-complex protein epsilon	30s1179991g005	1	4	0.0732	ANISAGKAVAR	0.987	34.1	25.1	23		59114.4	4	8	0.00937
						GGNKMVIEETKR	0.988	33.1	27.8	23.5
						GLEAQKANISAGK	0.997	53.6	27	43.4
						IAEGYEMASR	0.997	57.1	27.6	49.3
	Bisphosphoglycerate-independent phosphoglycerate mutase	30s661041g002, 30s693071g003	1	1	0.056	GVDAQIASGGGR	0.997	73	27.8	65.8		43542.9	1	2	0.00234
						LVDLALASGK	0.997	56.6	25.7	50.8
532	Bis (5-adenosyl)	30s693071g005	0.985	1	0.0769	FVDLSADETR	0.997	60.8	30.9	43.1		15100.6	1	3	0.00124
536	ATP dependent RNA	30s671251g007	0.951	1	0.0264	SLSLGDIK	0.96	32	27.3	17.8		33610.1	1	1	0.000469
	Protein disulfide isomerase	30s918681g002	1	3	0.0574	GIESLVIAK	0.916	24.1	26.8	13.1		63244.6	3	6	0.00281
						STSTDVKDEL	0.997	50.6	27.1	42.7
						TESATDASAPASEK	0.997	94.9	28.9	90.2
545	Protein disulfide isomerase	30s918681g002	1	2	0.0417	STSTDVKDEL	0.997	50	27.4	39.7		63244.6	2	4	0.00781
						TESATDASAPASEK	0.997	60.3	28.8	54
551	Similar to predicted protein	30s705371g004	1	1	0.018	NLQDAMSVAR	0.997	53.8	27.9	45.6		60614.7	1	2	0.00654
	Pyruvate decarboxylase	30s660411g001	0.995	1	0.0346	VSAANSRPPNPQ	0.997	33.3	28.5	19.4		38882.6	1	1	0.00327
554	Similar to predicted protein	30s917631g001	1	2	0.043	TTSKVDETVER	0.946	32.7	28.7	24.6		53491.8	2	3	0.00501
						VPANLVQAQR	0.997	47.2	25	39.9
	Aldehyde dehydrogenase	30s982851g002	0.995	1	0.0301	SGIDSGATLVAGGDR	0.997	69.8	28.6	61.9		54458.7	1	2	0.00334
	Uracil phosphoribosyltransferase	30s745701g002	0.961	1	0.0495	SGESMENALR	0.977	39	26.8	24		22253.8	1	1	0.00167
555	Oxygen evolving enhancer protein chloroplast	30s919171g003	1	3	0.147	FEDNLDSNSNVGVMVTPTTK	0.997	81	31	76.8		35305.1	3	4	0.00163
						KFVESTANSFNVV	0.997	74.6	29.2	62.3
						TDTDFLPISGDGFK	0.983	34.5	29.9	25
	Multicatalytic endopeptidase proteasome betasubunit	30s1065691g004	1	7	0.343	ASDKITQLTDNVYVCR	0.997	74.8	30.1	69.1		25156.5	8	16	0.00654
						DGASGGVVR	0.997	59.9	26.6	33.1
						LVVEAVSLAIAR	0.997	100	25	99.9
						SGSAADSQIVSDYVR	0.997	102	29.4	81.7
						TSTGMYVANR	0.997	61.6	27.5	54.9
						TVTINADGVTR	0.997	61.6	27.7	54.1
						VVANLVR	0.9	42	25	30.5
	GTP binding protein	30s952801g001	0.999	1	0.0867	GAVGALLVYDVTR	0.997	79.5	26.5	17.4		16591.6	1	2	0.000817
	Mitochondrial glycoprotein	30s796661g001	0.992	1	0.0405	SATAVADEADAR	0.997	71.2	28.1	59.5		33383.4	1	2	0.000817
561	Multicatalytic endopeptidase proteasome betasubunit	30s1065691g004	1	4	0.193	DGASGGVVR	0.997	61.7	26.4	38.5		25156.5	4	8	0.011
						SGSAADSQIVSDYVR	0.997	87.7	29.4	70.2
						TSTGMYVANR	0.997	60.9	27.2	58
						TVTINADGVTR	0.997	61.4	27.8	52.7
	Mitochondrial glycoprotein	30s796661g001	0.992	1	0.0405	SATAVADEADAR	0.997	81.2	28.2	69.9		33383.4	1	2	0.00275
566	Fructose-bisphosphate aldolase	30s1148281g010	1	4	0.121	ANSLAQLGR	0.978	36.1	25.9	20.5		40222.4	4	8	0.00881
						ASPETIAKFTLK	0.997	67.4	25.5	61.7
						LASIGLDNTEANR	0.997	74.6	28.6	67.8
						YSAQGESEEAK	0.997	52.4	27.2	37
	Aldo keto	30s1183861g001	0.995	1	0.0482	ANTEGLPEGSILALNPR	0.997	60.4	28.1	55.2		38732	1	3	0.0033
	Ornithine carbamoyltransferase	30s699641g001	0.995	1	0.0308	VLAGYNDIIMAR	0.997	48.7	28.5	46.2		42893.1	1	3	0.0033
	Fructose-bisphosphate aldolase	30s1027421g002, 30s662861g012, 30s702691g026, 30s913031g003	0.995	1	0.0429	GILAADESTGTIGKR	0.997	52.9	28	44.4		38462.4	1	1	0.0011
	Malate dehydrogenase	30s903851g004, 30s946431g012	0.989	1	0.0439	RTQDGGTEVVEAK	0.994	37.4	29	20.1		26083.3	1	1	0.0011
567	Similar to predicted protein	30s1074611g001, 30s65509416g004	0.999	1	0.167	FGMMAAQFK	0.996	56.3	27.3	16.1		20632.1	1	2	0.000837
						GGSPYGAGTFAGDGSR	0.997	65.4	28.1	59.4
						LAEEIKK	0.9	44.2	25.8	14.6
	Aldo keto	30s830341g001	0.996	1	0.0509	IENFNQNIGALSVK	0.997	49	28.4	44.2		31106.8	1	1	0.000419
568	Similar to predicted protein	30s1074611g001, 30s65509416g004, 30s65509526g001	0.999	1	0.0443	FGMMAAQFK	0.997	47	27.3	19.1		20632.1	1	4	0.00504
573	Pyruvate decarboxylase	30s660411g001	0.997	1	0.0346	VSAANSRPPNPQ	0.997	38.9	28.6	30.6		38882.6	1	2	0.00348
577	Transaldolase-like protein	30s876721g002	1	2	0.0488	AMVNVGADLVK	0.997	29.4	27.8	23.3		43557.4	2	2	0.00397
						VSTEVDAR	0.99	36.6	27.5	25.4
583	Partial gene, unknown protein	30s806321g008	0.997	1	0.0404	TSPTVSVSQPM	0.997	14.9	27.2	3.73		29765.2	1	1	0.00671
	E3 ubiquitin ligase	30s1006041g001	0.997	1	0.00914	AIMNMPSVDR	0.997	15.9	27.1	7.25		121028	1	1	0.00671
587	Zinc finger	30s771621g001	1	2	0.0515	LFLGEEELR	0.953	29.4	27.7	18.7		41955.8	2	2	0.00192
						SNLIEGLGDKK	0.997	50.7	27.6	46.2
	60s ribosomal protein l2	30s1154581g004, 30s760021g003, 30s916241g003	0.959	1	0.0346	IKLPSGSKK	0.971	27.5	27.7	27.5		21786.8	1	2	0.00192
600	Similar to predicted protein	30s955011g001	0.997	1	0.0719	NWSESVHKFLK	0.997	0.71	29.6	-2.08		16518.1	1	1	0.0022
	Partial gene, unknown protein	30s726351g001	0.997	1	0.105	TSTLECPGCPPLR	0.997	0.09	28	-0.01		13212.7	1	1	0.0022
603	Sorbitol dehydrogenase	30s830031g004	0.996	1	0.0332	TLGADDTVKVSK	0.997	34.7	27.3	27.5		38360.5	1	1	0.00139
	Glutamate 1-semialdehyde aminotransferase	30s1039641g001	0.996	1	0.0254	ELMPGGVNSPVR	0.997	40.7	28.1	33.6		50532.6	1	2	0.00277
604	Translation initiation factor (eif-4a)	30s724051g001, 30s997411g005	1	2	0.0436	ELAQQIEK	0.99	39.7	25.9	11.5		47063.6	2	4	0.0105
						VLITTDLLAR	0.997	43.2	25	39.6
605	Glycine-rich rna-binding protein 7	30s690791g001	0.996	1	0.0427	VIIDRETGR	0.957	28.5	26.8	21.2		21057.3	1	1	0.00305
608	Translationally controlled tumor protein	30s702241g005, 30s703891g002, 30s764761g001, 30s828021g001	0.996	1	0.0536	VVDIVDTFR	0.997	45.5	26.7	38.1		19073.9	1	2	0.00202
609	Partial gene, unknown protein	30s735541g002	0.995	2	0.0498	VNYATDR	0.9	43.8	25.9	27.9		21383.5	3	4	0.00161
						VNYATDRTGSR	0.954	26	28.8	23.1
	Cysteine protease	30s790241g001	0.996	1	0.0498	AVANQPVSVAIEGGGR	0.997	77.4	28.7	72.5		36042.3	1	2	0.000807
611	Glycine-rich RNA-binding protein 7	30s701321g001	1	1	0.135	EAFTGYGEVVEAR	0.997	64.3	29	58.7		10257.9	1	2	0.00147
	Cysteine protease	30s790241g001	0.994	1	0.0498	AVANQPVSVAIEGGGR	0.997	80.8	28.2	71		36042.3	1	3	0.0022
612	2-oxoglutarate-dependent dioxygenase	30s767941g003	1	1	0.0318	YSAGLFAMPK	0.997	46.4	27.5	38.2		35325.5	1	2	0.00351
	Cysteine protease	30s790241g001	0.953	1	0.0498	AVANQPVSVAIEGGGR	0.967	30.8	27.9	26.9		36042.3	1	1	0.00176
614	Proteasome subunit beta type 2	30s943301g033	0.952	1	0.0533	GELAIALRK	0.956	34.7	25	23.3		18868.7	1	1	0.00161
623	Formamidase-like protein	30s702741g005	0.995	1	0.0247	IGDNNSAADVK	0.997	57.9	27.2	50.5		48662.5	1	2	0.00375
629	Unknown protein _ CYP	30s910881g006	0.996	1	0.0279	KSAEQAIK	0.956	45.8	27.6	24.4		30630.8	1	2	0.00326
	Sorbitol dehydrogenase	30s830031g004	0.985	1	0.0332	TLGADDTVKVSK	0.994	51.1	27.3	43.5		38360.5	1	1	0.00163
632	Proteasome subunit alpha type 2	30s1154301g003, 30s6550949g006	0.996	1	0.0468	AANGVVIATEK	0.997	55.8	26.6	44.5		25655.5	1	2	0.00196
635	Sorbitol dehydrogenase	30s830031g004	1	2	0.0582	EVDVIGVFR	0.897	33.1	30.4	22.8		38360.5	2	3	0.00183
						TLGADDTVKVSK	0.997	59.6	30.3	44.9
	Formamidase-like protein	30s702741g005	0.995	1	0.0247	IGDNNSAADVK	0.997	51.2	30.6	40.4		48662.5	1	1	0.000612
660	S-adenosylmethionine synthetase	30s1183641g001, 30s1207141g006, 30s799761g004, 30s933141g001	0.996	1	0.0328	TNMVMVFGEITTK	0.997	80.6	29.7	76.8		43344.4	1	2	0.000951
	USP family protein	30s728721g001, 30s768591g001, 30s938201g006	0.996	1	0.0561	LGLSAVIMGSR	0.997	40.2	27.5	29.6		21181.1	1	1	0.000476
