# Supplementary material for: Dynamic changes in the date palm fruit proteome during development and ripening
Source: Hortic Res. 2014 Aug 6;1:14039–. doi: 10.1038/hortres.2014.39 (PMC4596323; doi:10.1038/hortres.2014.39)
Supplement: Supplementary File 4 [file hortres201439-s4.xls]

## Sheet: All up and down regulated
Gene Ontology (GO) terms of all up-and down-regulated proteins analysed using BLAST2GO
GO terms for proteins up-regulated at all stages
Biological Process terms with at least 2 proteins
LevelGO	Term(Acc)	Term(Name)	# of proteins	Score	Parents(Acc)	Parents(Name)
1	GO:0008150	biological_process	25	6.65
2	GO:0008152	metabolic process	24	8.74	GO:0008150	biological_process
2	GO:0009987	cellular process	18	2.8	GO:0008150	biological_process
3	GO:0044237	cellular metabolic process	17	3.88	GO:0008152, GO:0009987	metabolic process, cellular process
3	GO:0044238	primary metabolic process	15	2.38	GO:0008152	metabolic process
3	GO:0009058	biosynthetic process	10	2.48	GO:0008152	metabolic process
4	GO:0034641	cellular nitrogen compound metabolic process	10	0.79	GO:0044237, GO:0006807	cellular metabolic process, nitrogen compound metabolic process
3	GO:0006807	nitrogen compound metabolic process	10	0.47	GO:0008152	metabolic process
4	GO:0044249	cellular biosynthetic process	9	2.39	GO:0044237, GO:0009058	cellular metabolic process, biosynthetic process
3	GO:0044281	small molecule metabolic process	9	1.08	GO:0008152	metabolic process
3	GO:0043170	macromolecule metabolic process	8	2.72	GO:0008152	metabolic process
3	GO:0055114	oxidation-reduction process	7	6.36	GO:0008152	metabolic process
4	GO:0050794	regulation of cellular process	7	2.41	GO:0050789, GO:0009987	regulation of biological process, cellular process
4	GO:0044260	cellular macromolecule metabolic process	7	2.15	GO:0044237, GO:0043170	cellular metabolic process, macromolecule metabolic process
3	GO:0050789	regulation of biological process	7	1.45	GO:0065007, GO:0008150	biological regulation, biological_process
4	GO:0006139	nucleobase-containing compound metabolic process	7	0.89	GO:0044238, GO:0034641	primary metabolic process, cellular nitrogen compound metabolic process
2	GO:0065007	biological regulation	7	0.87	GO:0008150	biological_process
4	GO:0010467	gene expression	5	2.62	GO:0043170	macromolecule metabolic process
5	GO:0034645	cellular macromolecule biosynthetic process	5	2.62	GO:0044260, GO:0044249, GO:0009059	cellular macromolecule metabolic process, cellular biosynthetic process, macromolecule biosynthetic process
4	GO:0019538	protein metabolic process	5	2.21	GO:0044238, GO:0043170	primary metabolic process, macromolecule metabolic process
4	GO:0009059	macromolecule biosynthetic process	5	1.57	GO:0043170, GO:0009058	macromolecule metabolic process, biosynthetic process
2	GO:0050896	response to stimulus	5	1.4	GO:0008150	biological_process
6	GO:0019752	carboxylic acid metabolic process	5	0.96	GO:0043436	oxoacid metabolic process
5	GO:0043436	oxoacid metabolic process	5	0.58	GO:0042180, GO:0006082	cellular ketone metabolic process, organic acid metabolic process
4	GO:0042180	cellular ketone metabolic process	5	0.35	GO:0044237, GO:0044281	cellular metabolic process, small molecule metabolic process
4	GO:0006082	organic acid metabolic process	5	0.35	GO:0044237, GO:0044281	cellular metabolic process, small molecule metabolic process
6	GO:0016310	phosphorylation	4	2.32	GO:0006796	phosphate-containing compound metabolic process
4	GO:0007165	signal transduction	4	2.28	GO:0023052, GO:0051716, GO:0050794, GO:0007154	signaling, cellular response to stimulus, regulation of cellular process, cell communication
6	GO:0031326	regulation of cellular biosynthetic process	4	2.04	GO:0044249, GO:0031323, GO:0009889	cellular biosynthetic process, regulation of cellular metabolic process, regulation of biosynthetic process
5	GO:0044267	cellular protein metabolic process	4	1.68	GO:0019538, GO:0044260	protein metabolic process, cellular macromolecule metabolic process
5	GO:0006796	phosphate-containing compound metabolic process	4	1.39	GO:0006793	phosphorus metabolic process
2	GO:0023052	signaling	4	1.37	GO:0008150	biological_process
3	GO:0007154	cell communication	4	1.37	GO:0009987	cellular process
5	GO:0009889	regulation of biosynthetic process	4	1.22	GO:0019222, GO:0009058	regulation of metabolic process, biosynthetic process
5	GO:0031323	regulation of cellular metabolic process	4	1.14	GO:0044237, GO:0019222, GO:0050794	cellular metabolic process, regulation of metabolic process, regulation of cellular process
4	GO:0006793	phosphorus metabolic process	4	0.84	GO:0044237	cellular metabolic process
5	GO:0090304	nucleic acid metabolic process	4	0.83	GO:0006139	nucleobase-containing compound metabolic process
3	GO:0009056	catabolic process	4	0.71	GO:0008152	metabolic process
4	GO:0019222	regulation of metabolic process	4	0.68	GO:0008152, GO:0050789	metabolic process, regulation of biological process
4	GO:0046483	heterocycle metabolic process	4	0.67	GO:0044237	cellular metabolic process
5	GO:0080090	regulation of primary metabolic process	4	0.52	GO:0019222, GO:0044238	regulation of metabolic process, primary metabolic process
3	GO:0051716	cellular response to stimulus	4	0.43	GO:0050896, GO:0009987	response to stimulus, cellular process
7	GO:0006355	regulation of transcription, DNA-dependent	3	3	GO:0006351, GO:2000112, GO:0010468, GO:2001141	transcription, DNA-dependent, regulation of cellular macromolecule biosynthetic process, regulation of gene expression, regulation of RNA biosynthetic process
6	GO:0006412	translation	3	2.2	GO:0010467, GO:0034645, GO:0044267	gene expression, cellular macromolecule biosynthetic process, cellular protein metabolic process
6	GO:0006351	transcription, DNA-dependent	3	2.16	GO:0010467, GO:0034645, GO:0032774	gene expression, cellular macromolecule biosynthetic process, RNA biosynthetic process
7	GO:2001141	regulation of RNA biosynthetic process	3	1.8	GO:0032774, GO:0051252, GO:0031326	RNA biosynthetic process, regulation of RNA metabolic process, regulation of cellular biosynthetic process
6	GO:0010468	regulation of gene expression	3	1.8	GO:0010467, GO:0060255	gene expression, regulation of macromolecule metabolic process
7	GO:2000112	regulation of cellular macromolecule biosynthetic process	3	1.8	GO:0010556, GO:0031326, GO:0034645	regulation of macromolecule biosynthetic process, regulation of cellular biosynthetic process, cellular macromolecule biosynthetic process
5	GO:0032774	RNA biosynthetic process	3	1.3	GO:0016070, GO:0044249	RNA metabolic process, cellular biosynthetic process
6	GO:0009117	nucleotide metabolic process	3	1.26	GO:0006753	nucleoside phosphate metabolic process
3	GO:0042221	response to chemical stimulus	3	1.15	GO:0050896	response to stimulus
6	GO:0010556	regulation of macromolecule biosynthetic process	3	1.08	GO:0009059, GO:0060255, GO:0009889	macromolecule biosynthetic process, regulation of macromolecule metabolic process, regulation of biosynthetic process
7	GO:0051252	regulation of RNA metabolic process	3	1.08	GO:0019219, GO:0060255, GO:0016070	regulation of nucleobase-containing compound metabolic process, regulation of macromolecule metabolic process, RNA metabolic process
3	GO:0006950	response to stress	3	1.08	GO:0050896	response to stimulus
3	GO:0009628	response to abiotic stimulus	3	0.81	GO:0050896	response to stimulus
6	GO:0016070	RNA metabolic process	3	0.78	GO:0090304, GO:0044260	nucleic acid metabolic process, cellular macromolecule metabolic process
6	GO:0006753	nucleoside phosphate metabolic process	3	0.76	GO:0055086	nucleobase-containing small molecule metabolic process
4	GO:0006520	cellular amino acid metabolic process	3	0.71	GO:0044238, GO:0044106, GO:0019752	primary metabolic process, cellular amine metabolic process, carboxylic acid metabolic process
6	GO:0019219	regulation of nucleobase-containing compound metabolic process	3	0.65	GO:0051171, GO:0080090, GO:0006139, GO:0031323	regulation of nitrogen compound metabolic process, regulation of primary metabolic process, nucleobase-containing compound metabolic process, regulation of cellular metabolic process
4	GO:0055086	nucleobase-containing small molecule metabolic process	3	0.65	GO:0006139, GO:0044281	nucleobase-containing compound metabolic process, small molecule metabolic process
5	GO:0060255	regulation of macromolecule metabolic process	3	0.65	GO:0019222, GO:0043170	regulation of metabolic process, macromolecule metabolic process
5	GO:0044106	cellular amine metabolic process	3	0.42	GO:0034641, GO:0009308	cellular nitrogen compound metabolic process, amine metabolic process
5	GO:0051171	regulation of nitrogen compound metabolic process	3	0.39	GO:0019222, GO:0006807	regulation of metabolic process, nitrogen compound metabolic process
4	GO:0044282	small molecule catabolic process	3	0.28	GO:0009056, GO:0044281	catabolic process, small molecule metabolic process
4	GO:0009308	amine metabolic process	3	0.25	GO:0006807	nitrogen compound metabolic process
9	GO:0009209	pyrimidine ribonucleoside triphosphate biosynthetic process	2	2.4	GO:0009201, GO:0009148, GO:0009208, GO:0009220	ribonucleoside triphosphate biosynthetic process, pyrimidine nucleoside triphosphate biosynthetic process, pyrimidine ribonucleoside triphosphate metabolic process, pyrimidine ribonucleotide biosynthetic process
8	GO:0009201	ribonucleoside triphosphate biosynthetic process	2	2.16	GO:0009199, GO:0009142, GO:0009260	ribonucleoside triphosphate metabolic process, nucleoside triphosphate biosynthetic process, ribonucleotide biosynthetic process
7	GO:0006413	translational initiation	2	2	GO:0006412, GO:0009987	translation, cellular process
9	GO:0006241	CTP biosynthetic process	2	2	GO:0046036, GO:0009209	CTP metabolic process, pyrimidine ribonucleoside triphosphate biosynthetic process
6	GO:0009585	red, far-red light phototransduction	2	2	GO:0010017, GO:0007602	red or far-red light signaling pathway, phototransduction
5	GO:0009651	response to salt stress	2	2	GO:0006970	response to osmotic stress
7	GO:0006165	nucleoside diphosphate phosphorylation	2	2	GO:0046939, GO:0009165, GO:0009132	nucleotide phosphorylation, nucleotide biosynthetic process, nucleoside diphosphate metabolic process
10	GO:0006183	GTP biosynthetic process	2	2	GO:0046039, GO:0009206	GTP metabolic process, purine ribonucleoside triphosphate biosynthetic process
9	GO:0006228	UTP biosynthetic process	2	2	GO:0046051, GO:0009209	UTP metabolic process, pyrimidine ribonucleoside triphosphate biosynthetic process
6	GO:0009165	nucleotide biosynthetic process	2	1.98	GO:0034654, GO:0009117	nucleobase-containing compound biosynthetic process, nucleotide metabolic process
6	GO:0006536	glutamate metabolic process	2	1.6	GO:0009064	glutamine family amino acid metabolic process
8	GO:0009220	pyrimidine ribonucleotide biosynthetic process	2	1.44	GO:0009218, GO:0006221, GO:0009260	pyrimidine ribonucleotide metabolic process, pyrimidine nucleotide biosynthetic process, ribonucleotide biosynthetic process
8	GO:0046131	pyrimidine ribonucleoside metabolic process	2	1.44	GO:0009119, GO:0006213	ribonucleoside metabolic process, pyrimidine nucleoside metabolic process
8	GO:0009208	pyrimidine ribonucleoside triphosphate metabolic process	2	1.44	GO:0009218, GO:0009147, GO:0009199	pyrimidine ribonucleotide metabolic process, pyrimidine nucleoside triphosphate metabolic process, ribonucleoside triphosphate metabolic process
8	GO:0009148	pyrimidine nucleoside triphosphate biosynthetic process	2	1.44	GO:0009147, GO:0009142, GO:0006221	pyrimidine nucleoside triphosphate metabolic process, nucleoside triphosphate biosynthetic process, pyrimidine nucleotide biosynthetic process
8	GO:0009199	ribonucleoside triphosphate metabolic process	2	1.3	GO:0009259, GO:0009141	ribonucleotide metabolic process, nucleoside triphosphate metabolic process
7	GO:0009260	ribonucleotide biosynthetic process	2	1.3	GO:0009165, GO:0009259	nucleotide biosynthetic process, ribonucleotide metabolic process
7	GO:0009142	nucleoside triphosphate biosynthetic process	2	1.3	GO:0009165, GO:0009141	nucleotide biosynthetic process, nucleoside triphosphate metabolic process
8	GO:0046036	CTP metabolic process	2	1.2	GO:0046131, GO:0009208	pyrimidine ribonucleoside metabolic process, pyrimidine ribonucleoside triphosphate metabolic process
5	GO:0007602	phototransduction	2	1.2	GO:0009583, GO:0007165	detection of light stimulus, signal transduction
8	GO:0046939	nucleotide phosphorylation	2	1.2	GO:0016310, GO:0009117	phosphorylation, nucleotide metabolic process
4	GO:0006970	response to osmotic stress	2	1.2	GO:0006950, GO:0009628	response to stress, response to abiotic stimulus
5	GO:0010017	red or far-red light signaling pathway	2	1.2	GO:0071489, GO:0007165	cellular response to red or far red light, signal transduction
8	GO:0046051	UTP metabolic process	2	1.2	GO:0046131, GO:0009208	pyrimidine ribonucleoside metabolic process, pyrimidine ribonucleoside triphosphate metabolic process
9	GO:0046039	GTP metabolic process	2	1.2	GO:0009205	purine ribonucleoside triphosphate metabolic process
9	GO:0009206	purine ribonucleoside triphosphate biosynthetic process	2	1.2	GO:0009201, GO:0009205, GO:0009152, GO:0009145	ribonucleoside triphosphate biosynthetic process, purine ribonucleoside triphosphate metabolic process, purine ribonucleotide biosynthetic process, purine nucleoside triphosphate biosynthetic process
8	GO:0009132	nucleoside diphosphate metabolic process	2	1.2	GO:0009117	nucleotide metabolic process
5	GO:0034654	nucleobase-containing compound biosynthetic process	2	1.19	GO:0044271, GO:0006139	cellular nitrogen compound biosynthetic process, nucleobase-containing compound metabolic process
4	GO:0006725	cellular aromatic compound metabolic process	2	1.03	GO:0044237	cellular metabolic process
5	GO:0071310	cellular response to organic substance	2	0.94	GO:0010033, GO:0070887	response to organic substance, cellular response to chemical stimulus
6	GO:0009119	ribonucleoside metabolic process	2	0.86	GO:0009116	nucleoside metabolic process
7	GO:0009218	pyrimidine ribonucleotide metabolic process	2	0.86	GO:0009259, GO:0006220	ribonucleotide metabolic process, pyrimidine nucleotide metabolic process
6	GO:0006213	pyrimidine nucleoside metabolic process	2	0.86	GO:0009116, GO:0072527	nucleoside metabolic process, pyrimidine-containing compound metabolic process
7	GO:0009147	pyrimidine nucleoside triphosphate metabolic process	2	0.86	GO:0009141, GO:0006220	nucleoside triphosphate metabolic process, pyrimidine nucleotide metabolic process
7	GO:0006221	pyrimidine nucleotide biosynthetic process	2	0.86	GO:0009165, GO:0006220, GO:0072528	nucleotide biosynthetic process, pyrimidine nucleotide metabolic process, pyrimidine-containing compound biosynthetic process
5	GO:0009064	glutamine family amino acid metabolic process	2	0.82	GO:0006520	cellular amino acid metabolic process
8	GO:0009141	nucleoside triphosphate metabolic process	2	0.78	GO:0009117	nucleotide metabolic process
8	GO:0009259	ribonucleotide metabolic process	2	0.78	GO:0009117	nucleotide metabolic process
5	GO:0009583	detection of light stimulus	2	0.72	GO:0009582, GO:0009416, GO:0009581	detection of abiotic stimulus, response to light stimulus, detection of external stimulus
7	GO:0071489	cellular response to red or far red light	2	0.72	GO:0009639, GO:0071482	response to red or far red light, cellular response to light stimulus
8	GO:0009152	purine ribonucleotide biosynthetic process	2	0.72	GO:0006164, GO:0009260, GO:0009150	purine nucleotide biosynthetic process, ribonucleotide biosynthetic process, purine ribonucleotide metabolic process
5	GO:0044271	cellular nitrogen compound biosynthetic process	2	0.71	GO:0044249, GO:0034641	cellular biosynthetic process, cellular nitrogen compound metabolic process
8	GO:0009205	purine ribonucleoside triphosphate metabolic process	2	0.72	GO:0009199, GO:0009144, GO:0009150	ribonucleoside triphosphate metabolic process, purine nucleoside triphosphate metabolic process, purine ribonucleotide metabolic process
8	GO:0009145	purine nucleoside triphosphate biosynthetic process	2	0.72	GO:0009144, GO:0006164, GO:0009142	purine nucleoside triphosphate metabolic process, purine nucleotide biosynthetic process, nucleoside triphosphate biosynthetic process
4	GO:0071495	cellular response to endogenous stimulus	2	0.58	GO:0009719	response to endogenous stimulus
5	GO:0009063	cellular amino acid catabolic process	2	0.58	GO:0006520, GO:0009310, GO:0046395	cellular amino acid metabolic process, amine catabolic process, carboxylic acid catabolic process
4	GO:0070887	cellular response to chemical stimulus	2	0.56	GO:0042221, GO:0051716	response to chemical stimulus, cellular response to stimulus
4	GO:0010033	response to organic substance	2	0.56	GO:0042221	response to chemical stimulus
6	GO:0009116	nucleoside metabolic process	2	0.52	GO:0055086	nucleobase-containing small molecule metabolic process
6	GO:0006220	pyrimidine nucleotide metabolic process	2	0.52	GO:0009117, GO:0072527	nucleotide metabolic process, pyrimidine-containing compound metabolic process
6	GO:0072528	pyrimidine-containing compound biosynthetic process	2	0.52	GO:0018130, GO:0044271, GO:0072527	heterocycle biosynthetic process, cellular nitrogen compound biosynthetic process, pyrimidine-containing compound metabolic process
5	GO:0072527	pyrimidine-containing compound metabolic process	2	0.52	GO:0046483, GO:0034641	heterocycle metabolic process, cellular nitrogen compound metabolic process
5	GO:0018130	heterocycle biosynthetic process	2	0.47	GO:0046483, GO:0044249	heterocycle metabolic process, cellular biosynthetic process
4	GO:0009582	detection of abiotic stimulus	2	0.43	GO:0051606, GO:0009628	detection of stimulus, response to abiotic stimulus
7	GO:0009150	purine ribonucleotide metabolic process	2	0.43	GO:0009259, GO:0006163	ribonucleotide metabolic process, purine nucleotide metabolic process
7	GO:0009144	purine nucleoside triphosphate metabolic process	2	0.43	GO:0009141, GO:0006163	nucleoside triphosphate metabolic process, purine nucleotide metabolic process
6	GO:0009639	response to red or far red light	2	0.43	GO:0009416	response to light stimulus
6	GO:0071482	cellular response to light stimulus	2	0.43	GO:0071478, GO:0009416	cellular response to radiation, response to light stimulus
7	GO:0006164	purine nucleotide biosynthetic process	2	0.43	GO:0009165, GO:0072522, GO:0006163	nucleotide biosynthetic process, purine-containing compound biosynthetic process, purine nucleotide metabolic process
4	GO:0009581	detection of external stimulus	2	0.43	GO:0051606, GO:0009605	detection of stimulus, response to external stimulus
4	GO:0044248	cellular catabolic process	2	0.43	GO:0044237, GO:0009056	cellular metabolic process, catabolic process
4	GO:0009310	amine catabolic process	2	0.35	GO:0009056, GO:0009308	catabolic process, amine metabolic process
6	GO:0046395	carboxylic acid catabolic process	2	0.35	GO:0019752, GO:0016054	carboxylic acid metabolic process, organic acid catabolic process
3	GO:0009719	response to endogenous stimulus	2	0.35	GO:0050896	response to stimulus
4	GO:0044283	small molecule biosynthetic process	2	0.31	GO:0009058, GO:0044281	biosynthetic process, small molecule metabolic process
3	GO:0009605	response to external stimulus	2	0.26	GO:0050896	response to stimulus
5	GO:0071478	cellular response to radiation	2	0.26	GO:0071214, GO:0009314	cellular response to abiotic stimulus, response to radiation
5	GO:0009416	response to light stimulus	2	0.26	GO:0009314	response to radiation
6	GO:0006163	purine nucleotide metabolic process	2	0.26	GO:0009117, GO:0072521	nucleotide metabolic process, purine-containing compound metabolic process
3	GO:0051606	detection of stimulus	2	0.26	GO:0050896	response to stimulus
6	GO:0072522	purine-containing compound biosynthetic process	2	0.26	GO:0018130, GO:0044271, GO:0072521	heterocycle biosynthetic process, cellular nitrogen compound biosynthetic process, purine-containing compound metabolic process
5	GO:0016054	organic acid catabolic process	2	0.21	GO:0044282, GO:0044248, GO:0006082	small molecule catabolic process, cellular catabolic process, organic acid metabolic process
5	GO:0072521	purine-containing compound metabolic process	2	0.16	GO:0046483, GO:0034641	heterocycle metabolic process, cellular nitrogen compound metabolic process
4	GO:0071214	cellular response to abiotic stimulus	2	0.16	GO:0051716, GO:0009628	cellular response to stimulus, response to abiotic stimulus
4	GO:0009314	response to radiation	2	0.16	GO:0009628	response to abiotic stimulus
Molecular Function terms with at least 2 proteins
LevelGO	Term(Acc)	Term(Name)	# of proteins	Score	Parents(Acc)	Parents(Name)
1	GO:0003674	molecular_function	34	10.39
2	GO:0003824	catalytic activity	25	6.85	GO:0003674	molecular_function
2	GO:0005488	binding	20	7.19	GO:0003674	molecular_function
3	GO:0016740	transferase activity	10	4.36	GO:0003824	catalytic activity
3	GO:0000166	nucleotide binding	8	2.38	GO:0005488	binding
5	GO:0046872	metal ion binding	7	4.8	GO:0043169	cation binding
4	GO:0043169	cation binding	7	2.88	GO:0043167	ion binding
3	GO:0016491	oxidoreductase activity	7	2.81	GO:0003824	catalytic activity
3	GO:0043167	ion binding	7	1.73	GO:0005488	binding
7	GO:0005524	ATP binding	6	6	GO:0035639, GO:0032559	purine ribonucleoside triphosphate binding, adenyl ribonucleotide binding
6	GO:0035639	purine ribonucleoside triphosphate binding	6	3.6	GO:0032555	purine ribonucleotide binding
6	GO:0032559	adenyl ribonucleotide binding	6	3.6	GO:0030554, GO:0032555	adenyl nucleotide binding, purine ribonucleotide binding
5	GO:0016301	kinase activity	6	2.3	GO:0016772	transferase activity, transferring phosphorus-containing groups
5	GO:0030554	adenyl nucleotide binding	6	2.16	GO:0017076	purine nucleotide binding
5	GO:0032555	purine ribonucleotide binding	6	2.16	GO:0017076, GO:0032553	purine nucleotide binding, ribonucleotide binding
4	GO:0016772	transferase activity, transferring phosphorus-containing groups	6	1.67	GO:0016740	transferase activity
4	GO:0032553	ribonucleotide binding	6	1.3	GO:0000166	nucleotide binding
4	GO:0017076	purine nucleotide binding	6	1.3	GO:0000166	nucleotide binding
3	GO:0003676	nucleic acid binding	5	2.63	GO:0005488	binding
6	GO:0046914	transition metal ion binding	4	3	GO:0046872	metal ion binding
6	GO:0004672	protein kinase activity	4	2.63	GO:0016301, GO:0016773	kinase activity, phosphotransferase activity, alcohol group as acceptor
5	GO:0016773	phosphotransferase activity, alcohol group as acceptor	4	1.58	GO:0016772	transferase activity, transferring phosphorus-containing groups
7	GO:0008270	zinc ion binding	3	3	GO:0046914	transition metal ion binding
4	GO:0003723	RNA binding	3	1.72	GO:0003676	nucleic acid binding
4	GO:0016614	oxidoreductase activity, acting on CH-OH group of donors	3	1.44	GO:0016491	oxidoreductase activity
3	GO:0048037	cofactor binding	3	1.32	GO:0005488	binding
3	GO:0016787	hydrolase activity	3	0.79	GO:0003824	catalytic activity
6	GO:0004550	nucleoside diphosphate kinase activity	2	2	GO:0016776, GO:0019205	phosphotransferase activity, phosphate group as acceptor, nucleobase-containing compound kinase activity
6	GO:0003743	translation initiation factor activity	2	2	GO:0008135	translation factor activity, nucleic acid binding
6	GO:0004028	3-chloroallyl aldehyde dehydrogenase activity	2	2	GO:0016620	oxidoreductase activity, acting on the aldehyde or oxo group of donors, NAD or NADP as acceptor
7	GO:0004713	protein tyrosine kinase activity	2	2	GO:0004672	protein kinase activity
5	GO:0016620	oxidoreductase activity, acting on the aldehyde or oxo group of donors, NAD or NADP as acceptor	2	1.8	GO:0016903	oxidoreductase activity, acting on the aldehyde or oxo group of donors
5	GO:0016616	oxidoreductase activity, acting on the CH-OH group of donors, NAD or NADP as acceptor	2	1.8	GO:0016614	oxidoreductase activity, acting on CH-OH group of donors
5	GO:0016776	phosphotransferase activity, phosphate group as acceptor	2	1.2	GO:0016772	transferase activity, transferring phosphorus-containing groups
9	GO:0042623	ATPase activity, coupled	2	1.2	GO:0016887	ATPase activity
5	GO:0008135	translation factor activity, nucleic acid binding	2	1.2	GO:0003723	RNA binding
4	GO:0050662	coenzyme binding	2	1.2	GO:0048037	cofactor binding
6	GO:0019205	nucleobase-containing compound kinase activity	2	1.2	GO:0016301	kinase activity
4	GO:0016903	oxidoreductase activity, acting on the aldehyde or oxo group of donors	2	1.08	GO:0016491	oxidoreductase activity
3	GO:0005515	protein binding	2	0.96	GO:0005488	binding
7	GO:0004674	protein serine/threonine kinase activity	2	0.72	GO:0004672	protein kinase activity
8	GO:0016887	ATPase activity	2	0.72	GO:0017111	nucleoside-triphosphatase activity
3	GO:0016829	lyase activity	2	0.58	GO:0003824	catalytic activity
7	GO:0017111	nucleoside-triphosphatase activity	2	0.43	GO:0016462	pyrophosphatase activity
6	GO:0016462	pyrophosphatase activity	2	0.26	GO:0016818	hydrolase activity, acting on acid anhydrides, in phosphorus-containing anhydrides
5	GO:0016818	hydrolase activity, acting on acid anhydrides, in phosphorus-containing anhydrides	2	0.16	GO:0016817	hydrolase activity, acting on acid anhydrides
4	GO:0016817	hydrolase activity, acting on acid anhydrides	2	0.09	GO:0016787	hydrolase activity
GO terms for proteins down-regulated at all stages
Biological Process terms with at least 2 proteins
LevelGO	Term(Acc)	Term(Name)	# of proteins	Score	Parents(Acc)	Parents(Name)
3	GO:0055114	oxidation-reduction process	6	6	GO:0008152	metabolic process
2	GO:0008152	metabolic process	14	5.77	GO:0008150	biological_process
1	GO:0008150	biological_process	15	3.76
6	GO:0006412	translation	3	2.6	GO:0010467, GO:0034645, GO:0044267	gene expression, cellular macromolecule biosynthetic process, cellular protein metabolic process
5	GO:0044267	cellular protein metabolic process	4	1.69	GO:0019538, GO:0044260	protein metabolic process, cellular macromolecule metabolic process
5	GO:0034645	cellular macromolecule biosynthetic process	3	1.56	GO:0044260, GO:0044249, GO:0009059	cellular macromolecule metabolic process, cellular biosynthetic process, macromolecule biosynthetic process
4	GO:0010467	gene expression	3	1.56	GO:0043170	macromolecule metabolic process
3	GO:0044238	primary metabolic process	6	1.34	GO:0008152	metabolic process
4	GO:0044249	cellular biosynthetic process	4	1.15	GO:0044237, GO:0009058	cellular metabolic process, biosynthetic process
4	GO:0044260	cellular macromolecule metabolic process	4	1.07	GO:0044237, GO:0043170	cellular metabolic process, macromolecule metabolic process
4	GO:0019538	protein metabolic process	4	1.01	GO:0044238, GO:0043170	primary metabolic process, macromolecule metabolic process
3	GO:0043170	macromolecule metabolic process	4	1.01	GO:0008152	metabolic process
4	GO:0009059	macromolecule biosynthetic process	3	0.94	GO:0043170, GO:0009058	macromolecule metabolic process, biosynthetic process
3	GO:0044237	cellular metabolic process	7	0.92	GO:0008152, GO:0009987	metabolic process, cellular process
3	GO:0009058	biosynthetic process	4	0.69	GO:0008152	metabolic process
2	GO:0009987	cellular process	7	0.55	GO:0008150	biological_process
3	GO:0044281	small molecule metabolic process	2	0.29	GO:0008152	metabolic process
Molecular Function terms with at least 2 proteins
LevelGO	Term(Acc)	Term(Name)	# of proteins	Score	Parents(Acc)	Parents(Name)
1	GO:0003674	molecular_function	19	6.1
2	GO:0003824	catalytic activity	17	5.36	GO:0003674	molecular_function
3	GO:0016491	oxidoreductase activity	6	2.91	GO:0003824	catalytic activity
2	GO:0005488	binding	7	2.62	GO:0003674	molecular_function
4	GO:0003723	RNA binding	3	2.36	GO:0003676	nucleic acid binding
5	GO:0016616	oxidoreductase activity, acting on the CH-OH group of donors, NAD or NADP as acceptor	3	2.16	GO:0016614	oxidoreductase activity, acting on CH-OH group of donors
3	GO:0016787	hydrolase activity	7	2.13	GO:0003824	catalytic activity
3	GO:0003735	structural constituent of ribosome	2	2	GO:0005198	structural molecule activity
5	GO:0046872	metal ion binding	4	1.94	GO:0043169	cation binding
3	GO:0000166	nucleotide binding	3	1.73	GO:0005488	binding
6	GO:0046914	transition metal ion binding	3	1.56	GO:0046872	metal ion binding
3	GO:0003676	nucleic acid binding	3	1.42	GO:0005488	binding
4	GO:0016705	oxidoreductase activity, acting on paired donors, with incorporation or reduction of molecular oxygen	2	1.36	GO:0016491	oxidoreductase activity
4	GO:0016614	oxidoreductase activity, acting on CH-OH group of donors	3	1.3	GO:0016491	oxidoreductase activity
3	GO:0016740	transferase activity	2	1.22	GO:0003824	catalytic activity
5	GO:0016811	hydrolase activity, acting on carbon-nitrogen (but not peptide) bonds, in linear amides	2	1.2	GO:0016810	hydrolase activity, acting on carbon-nitrogen (but not peptide) bonds
2	GO:0005198	structural molecule activity	2	1.2	GO:0003674	molecular_function
4	GO:0043169	cation binding	4	1.16	GO:0043167	ion binding
4	GO:0016810	hydrolase activity, acting on carbon-nitrogen (but not peptide) bonds	2	0.72	GO:0016787	hydrolase activity
3	GO:0043167	ion binding	4	0.7	GO:0005488	binding
9	GO:0042623	ATPase activity, coupled	2	0.68	GO:0016887	ATPase activity
4	GO:0016817	hydrolase activity, acting on acid anhydrides	3	0.61	GO:0016787	hydrolase activity
6	GO:0016462	pyrophosphatase activity	3	0.51	GO:0016818	hydrolase activity, acting on acid anhydrides, in phosphorus-containing anhydrides
8	GO:0016887	ATPase activity	2	0.41	GO:0017111	nucleoside-triphosphatase activity
5	GO:0016818	hydrolase activity, acting on acid anhydrides, in phosphorus-containing anhydrides	3	0.3	GO:0016817	hydrolase activity, acting on acid anhydrides
7	GO:0017111	nucleoside-triphosphatase activity	2	0.24	GO:0016462	pyrophosphatase activity

## Sheet: MD 
GO terms for up- and down-regulated proteins at MD
GO terms for up-regulated proteins at MD
Biological Process terms with at least 2 proteins
LevelGO	Term(Acc)	Term(Name)	# of proteins	Score	Parents(Acc)	Parents(Name)
2	GO:0008152	metabolic process	41	14.52	GO:0008150	biological_process
1	GO:0008150	biological_process	44	11.44
3	GO:0055114	oxidation-reduction process	11	9.72	GO:0008152	metabolic process
3	GO:0044237	cellular metabolic process	29	6.46	GO:0008152, GO:0009987	metabolic process, cellular process
2	GO:0009987	cellular process	32	4.84	GO:0008150	biological_process
3	GO:0044238	primary metabolic process	27	4.78	GO:0008152	metabolic process
6	GO:0016310	phosphorylation	7	4.52	GO:0006796	phosphate-containing compound metabolic process
4	GO:0044249	cellular biosynthetic process	16	4.26	GO:0044237, GO:0009058	cellular metabolic process, biosynthetic process
3	GO:0043170	macromolecule metabolic process	12	3.93	GO:0008152	metabolic process
3	GO:0009058	biosynthetic process	17	3.84	GO:0008152	metabolic process
3	GO:0006950	response to stress	6	3.6	GO:0050896	response to stimulus
7	GO:0006355	regulation of transcription, DNA-dependent	4	3.6	GO:0006351, GO:2000112, GO:0010468, GO:2001141	transcription, DNA-dependent, regulation of cellular macromolecule biosynthetic process, regulation of gene expression, regulation of RNA biosynthetic process
4	GO:0010467	gene expression	7	3.43	GO:0043170	macromolecule metabolic process
5	GO:0034645	cellular macromolecule biosynthetic process	7	3.43	GO:0044260, GO:0044249, GO:0009059	cellular macromolecule metabolic process, cellular biosynthetic process, macromolecule biosynthetic process
4	GO:0050794	regulation of cellular process	10	3.3	GO:0050789, GO:0009987	regulation of biological process, cellular process
4	GO:0044260	cellular macromolecule metabolic process	10	3.24	GO:0044237, GO:0043170	cellular metabolic process, macromolecule metabolic process
6	GO:0009117	nucleotide metabolic process	7	3.22	GO:0006753	nucleoside phosphate metabolic process
8	GO:0046939	nucleotide phosphorylation	4	3.2	GO:0016310, GO:0009117	phosphorylation, nucleotide metabolic process
6	GO:0006412	translation	4	3.2	GO:0010467, GO:0034645, GO:0044267	gene expression, cellular macromolecule biosynthetic process, cellular protein metabolic process
4	GO:0019538	protein metabolic process	7	3.17	GO:0044238, GO:0043170	primary metabolic process, macromolecule metabolic process
2	GO:0050896	response to stimulus	10	3.17	GO:0008150	biological_process
5	GO:0009651	response to salt stress	3	3	GO:0006970	response to osmotic stress
5	GO:0006796	phosphate-containing compound metabolic process	7	2.71	GO:0006793	phosphorus metabolic process
4	GO:0007165	signal transduction	5	2.64	GO:0023052, GO:0051716, GO:0050794, GO:0007154	signaling, cellular response to stimulus, regulation of cellular process, cell communication
6	GO:0006351	transcription, DNA-dependent	4	2.52	GO:0010467, GO:0034645, GO:0032774	gene expression, cellular macromolecule biosynthetic process, RNA biosynthetic process
9	GO:0009209	pyrimidine ribonucleoside triphosphate biosynthetic process	2	2.4	GO:0009201, GO:0009148, GO:0009208, GO:0009220	ribonucleoside triphosphate biosynthetic process, pyrimidine nucleoside triphosphate biosynthetic process, pyrimidine ribonucleoside triphosphate metabolic process, pyrimidine ribonucleotide biosynthetic process
3	GO:0042221	response to chemical stimulus	6	2.33	GO:0050896	response to stimulus
5	GO:0044267	cellular protein metabolic process	5	2.28	GO:0019538, GO:0044260	protein metabolic process, cellular macromolecule metabolic process
6	GO:0031326	regulation of cellular biosynthetic process	5	2.26	GO:0044249, GO:0031323, GO:0009889	cellular biosynthetic process, regulation of cellular metabolic process, regulation of biosynthetic process
6	GO:0010468	regulation of gene expression	4	2.16	GO:0010467, GO:0060255	gene expression, regulation of macromolecule metabolic process
7	GO:2001141	regulation of RNA biosynthetic process	4	2.16	GO:0032774, GO:0051252, GO:0031326	RNA biosynthetic process, regulation of RNA metabolic process, regulation of cellular biosynthetic process
7	GO:2000112	regulation of cellular macromolecule biosynthetic process	4	2.16	GO:0010556, GO:0031326, GO:0034645	regulation of macromolecule biosynthetic process, regulation of cellular biosynthetic process, cellular macromolecule biosynthetic process
8	GO:0009201	ribonucleoside triphosphate biosynthetic process	2	2.16	GO:0009199, GO:0009142, GO:0009260	ribonucleoside triphosphate metabolic process, nucleoside triphosphate biosynthetic process, ribonucleotide biosynthetic process
3	GO:0044281	small molecule metabolic process	17	2.15	GO:0008152	metabolic process
6	GO:0009165	nucleotide biosynthetic process	3	2.11	GO:0034654, GO:0009117	nucleobase-containing compound biosynthetic process, nucleotide metabolic process
4	GO:0009059	macromolecule biosynthetic process	7	2.06	GO:0043170, GO:0009058	macromolecule metabolic process, biosynthetic process
4	GO:0034641	cellular nitrogen compound metabolic process	20	2.04	GO:0044237, GO:0006807	cellular metabolic process, nitrogen compound metabolic process
6	GO:0009585	red, far-red light phototransduction	2	2	GO:0010017, GO:0007602	red or far-red light signaling pathway, phototransduction
10	GO:0006183	GTP biosynthetic process	2	2	GO:0046039, GO:0009206	GTP metabolic process, purine ribonucleoside triphosphate biosynthetic process
7	GO:0006165	nucleoside diphosphate phosphorylation	2	2	GO:0046939, GO:0009165, GO:0009132	nucleotide phosphorylation, nucleotide biosynthetic process, nucleoside diphosphate metabolic process
5	GO:0006098	pentose-phosphate shunt	2	2	GO:0006740, GO:0006007	NADPH regeneration, glucose catabolic process
6	GO:0015031	protein transport	2	2	GO:0045184, GO:0006810	establishment of protein localization, transport
7	GO:0006413	translational initiation	2	2	GO:0006412, GO:0009987	translation, cellular process
5	GO:0042742	defense response to bacterium	2	2	GO:0006952, GO:0009617	defense response, response to bacterium
5	GO:0006508	proteolysis	2	2	GO:0019538	protein metabolic process
9	GO:0006241	CTP biosynthetic process	2	2	GO:0046036, GO:0009209	CTP metabolic process, pyrimidine ribonucleoside triphosphate biosynthetic process
9	GO:0006228	UTP biosynthetic process	2	2	GO:0046051, GO:0009209	UTP metabolic process, pyrimidine ribonucleoside triphosphate biosynthetic process
3	GO:0050789	regulation of biological process	10	1.98	GO:0065007, GO:0008150	biological regulation, biological_process
6	GO:0006753	nucleoside phosphate metabolic process	7	1.93	GO:0055086	nucleobase-containing small molecule metabolic process
5	GO:0044271	cellular nitrogen compound biosynthetic process	7	1.91	GO:0044249, GO:0034641	cellular biosynthetic process, cellular nitrogen compound metabolic process
3	GO:0009628	response to abiotic stimulus	4	1.89	GO:0050896	response to stimulus
4	GO:0006139	nucleobase-containing compound metabolic process	13	1.83	GO:0044238, GO:0034641	primary metabolic process, cellular nitrogen compound metabolic process
8	GO:0046131	pyrimidine ribonucleoside metabolic process	3	1.8	GO:0009119, GO:0006213	ribonucleoside metabolic process, pyrimidine nucleoside metabolic process
4	GO:0006970	response to osmotic stress	3	1.8	GO:0006950, GO:0009628	response to stress, response to abiotic stimulus
8	GO:0009220	pyrimidine ribonucleotide biosynthetic process	3	1.8	GO:0009218, GO:0006221, GO:0009260	pyrimidine ribonucleotide metabolic process, pyrimidine nucleotide biosynthetic process, ribonucleotide biosynthetic process
8	GO:0006007	glucose catabolic process	2	1.8	GO:0019320, GO:0006006	hexose catabolic process, glucose metabolic process
8	GO:0006006	glucose metabolic process	2	1.68	GO:0019318	hexose metabolic process
4	GO:0006520	cellular amino acid metabolic process	5	1.67	GO:0044238, GO:0044106, GO:0019752	primary metabolic process, cellular amine metabolic process, carboxylic acid metabolic process
4	GO:0006793	phosphorus metabolic process	7	1.63	GO:0044237	cellular metabolic process
5	GO:0008652	cellular amino acid biosynthetic process	2	1.6	GO:0009309, GO:0006520, GO:0046394	amine biosynthetic process, cellular amino acid metabolic process, carboxylic acid biosynthetic process
6	GO:0006259	DNA metabolic process	2	1.6	GO:0090304, GO:0044260	nucleic acid metabolic process, cellular macromolecule metabolic process
4	GO:0015979	photosynthesis	2	1.6	GO:0044237	cellular metabolic process
6	GO:0006536	glutamate metabolic process	2	1.6	GO:0009064	glutamine family amino acid metabolic process
2	GO:0023052	signaling	5	1.58	GO:0008150	biological_process
3	GO:0007154	cell communication	5	1.58	GO:0009987	cellular process
5	GO:0090304	nucleic acid metabolic process	6	1.56	GO:0006139	nucleobase-containing compound metabolic process
6	GO:0019752	carboxylic acid metabolic process	7	1.54	GO:0043436	oxoacid metabolic process
5	GO:0032774	RNA biosynthetic process	4	1.51	GO:0016070, GO:0044249	RNA metabolic process, cellular biosynthetic process
7	GO:0009260	ribonucleotide biosynthetic process	3	1.51	GO:0009165, GO:0009259	nucleotide biosynthetic process, ribonucleotide metabolic process
4	GO:0046483	heterocycle metabolic process	9	1.5	GO:0044237	cellular metabolic process
8	GO:0009148	pyrimidine nucleoside triphosphate biosynthetic process	2	1.44	GO:0009147, GO:0009142, GO:0006221	pyrimidine nucleoside triphosphate metabolic process, nucleoside triphosphate biosynthetic process, pyrimidine nucleotide biosynthetic process
7	GO:0051252	regulation of RNA metabolic process	4	1.44	GO:0019219, GO:0060255, GO:0016070	regulation of nucleobase-containing compound metabolic process, regulation of macromolecule metabolic process, RNA metabolic process
8	GO:0009208	pyrimidine ribonucleoside triphosphate metabolic process	2	1.44	GO:0009218, GO:0009147, GO:0009199	pyrimidine ribonucleotide metabolic process, pyrimidine nucleoside triphosphate metabolic process, ribonucleoside triphosphate metabolic process
6	GO:0046394	carboxylic acid biosynthetic process	3	1.45	GO:0016053, GO:0019752	organic acid biosynthetic process, carboxylic acid metabolic process
4	GO:0055086	nucleobase-containing small molecule metabolic process	7	1.41	GO:0006139, GO:0044281	nucleobase-containing compound metabolic process, small molecule metabolic process
5	GO:0009733	response to auxin stimulus	2	1.36	GO:0009725	response to hormone stimulus
4	GO:0009698	phenylpropanoid metabolic process	2	1.36	GO:0006725, GO:0019748	cellular aromatic compound metabolic process, secondary metabolic process
5	GO:0009889	regulation of biosynthetic process	5	1.35	GO:0019222, GO:0009058	regulation of metabolic process, biosynthetic process
3	GO:0006807	nitrogen compound metabolic process	20	1.31	GO:0008152	metabolic process
6	GO:0010556	regulation of macromolecule biosynthetic process	4	1.3	GO:0009059, GO:0060255, GO:0009889	macromolecule biosynthetic process, regulation of macromolecule metabolic process, regulation of biosynthetic process
8	GO:0009199	ribonucleoside triphosphate metabolic process	2	1.3	GO:0009259, GO:0009141	ribonucleotide metabolic process, nucleoside triphosphate metabolic process
7	GO:0009142	nucleoside triphosphate biosynthetic process	2	1.3	GO:0009165, GO:0009141	nucleotide biosynthetic process, nucleoside triphosphate metabolic process
5	GO:0034654	nucleobase-containing compound biosynthetic process	3	1.26	GO:0044271, GO:0006139	cellular nitrogen compound biosynthetic process, nucleobase-containing compound metabolic process
6	GO:0006163	purine nucleotide metabolic process	3	1.26	GO:0009117, GO:0072521	nucleotide metabolic process, purine-containing compound metabolic process
5	GO:0031323	regulation of cellular metabolic process	5	1.27	GO:0044237, GO:0019222, GO:0050794	cellular metabolic process, regulation of metabolic process, regulation of cellular process
4	GO:0006725	cellular aromatic compound metabolic process	3	1.25	GO:0044237	cellular metabolic process
4	GO:0005975	carbohydrate metabolic process	3	1.22	GO:0044238	primary metabolic process
9	GO:0046039	GTP metabolic process	2	1.2	GO:0009205	purine ribonucleoside triphosphate metabolic process
4	GO:0006091	generation of precursor metabolites and energy	2	1.2	GO:0044237	cellular metabolic process
4	GO:0006740	NADPH regeneration	2	1.2	GO:0055114, GO:0006739	oxidation-reduction process, NADP metabolic process
4	GO:0006952	defense response	2	1.2	GO:0006950	response to stress
5	GO:0007602	phototransduction	2	1.2	GO:0009583, GO:0007165	detection of light stimulus, signal transduction
8	GO:0046036	CTP metabolic process	2	1.2	GO:0046131, GO:0009208	pyrimidine ribonucleoside metabolic process, pyrimidine ribonucleoside triphosphate metabolic process
5	GO:0010017	red or far-red light signaling pathway	2	1.2	GO:0071489, GO:0007165	cellular response to red or far red light, signal transduction
8	GO:0009132	nucleoside diphosphate metabolic process	2	1.2	GO:0009117	nucleotide metabolic process
8	GO:0046051	UTP metabolic process	2	1.2	GO:0046131, GO:0009208	pyrimidine ribonucleoside metabolic process, pyrimidine ribonucleoside triphosphate metabolic process
5	GO:0045184	establishment of protein localization	2	1.2	GO:0051234, GO:0008104	establishment of localization, protein localization
9	GO:0009206	purine ribonucleoside triphosphate biosynthetic process	2	1.2	GO:0009201, GO:0009205, GO:0009152, GO:0009145	ribonucleoside triphosphate biosynthetic process, purine ribonucleoside triphosphate metabolic process, purine ribonucleotide biosynthetic process, purine nucleoside triphosphate biosynthetic process
4	GO:0006810	transport	2	1.2	GO:0051234	establishment of localization
4	GO:0009617	response to bacterium	2	1.2	GO:0051707	response to other organism
5	GO:0018130	heterocycle biosynthetic process	5	1.12	GO:0046483, GO:0044249	heterocycle metabolic process, cellular biosynthetic process
2	GO:0065007	biological regulation	10	1.1	GO:0008150	biological_process
7	GO:0009218	pyrimidine ribonucleotide metabolic process	3	1.08	GO:0009259, GO:0006220	ribonucleotide metabolic process, pyrimidine nucleotide metabolic process
6	GO:0006213	pyrimidine nucleoside metabolic process	3	1.08	GO:0009116, GO:0072527	nucleoside metabolic process, pyrimidine-containing compound metabolic process
7	GO:0006221	pyrimidine nucleotide biosynthetic process	3	1.08	GO:0009165, GO:0006220, GO:0072528	nucleotide biosynthetic process, pyrimidine nucleotide metabolic process, pyrimidine-containing compound biosynthetic process
8	GO:0019320	hexose catabolic process	2	1.08	GO:0019318, GO:0046365	hexose metabolic process, monosaccharide catabolic process
6	GO:0009119	ribonucleoside metabolic process	3	1.08	GO:0009116	nucleoside metabolic process
5	GO:0044106	cellular amine metabolic process	5	1	GO:0034641, GO:0009308	cellular nitrogen compound metabolic process, amine metabolic process
6	GO:0019318	hexose metabolic process	2	1.01	GO:0005996	monosaccharide metabolic process
6	GO:0016070	RNA metabolic process	4	0.99	GO:0090304, GO:0044260	nucleic acid metabolic process, cellular macromolecule metabolic process
5	GO:0009309	amine biosynthetic process	2	0.96	GO:0044271, GO:0009308	cellular nitrogen compound biosynthetic process, amine metabolic process
5	GO:0071310	cellular response to organic substance	2	0.94	GO:0010033, GO:0070887	response to organic substance, cellular response to chemical stimulus
5	GO:0043436	oxoacid metabolic process	7	0.92	GO:0042180, GO:0006082	cellular ketone metabolic process, organic acid metabolic process
4	GO:0010033	response to organic substance	3	0.92	GO:0042221	response to chemical stimulus
8	GO:0009259	ribonucleotide metabolic process	3	0.91	GO:0009117	nucleotide metabolic process
4	GO:0044283	small molecule biosynthetic process	5	0.87	GO:0009058, GO:0044281	biosynthetic process, small molecule metabolic process
6	GO:0019219	regulation of nucleobase-containing compound metabolic process	4	0.86	GO:0051171, GO:0080090, GO:0006139, GO:0031323	regulation of nitrogen compound metabolic process, regulation of primary metabolic process, nucleobase-containing compound metabolic process, regulation of cellular metabolic process
7	GO:0009147	pyrimidine nucleoside triphosphate metabolic process	2	0.86	GO:0009141, GO:0006220	nucleoside triphosphate metabolic process, pyrimidine nucleotide metabolic process
5	GO:0060255	regulation of macromolecule metabolic process	4	0.86	GO:0019222, GO:0043170	regulation of metabolic process, macromolecule metabolic process
5	GO:0016053	organic acid biosynthetic process	3	0.87	GO:0044283, GO:0006082, GO:0044249	small molecule biosynthetic process, organic acid metabolic process, cellular biosynthetic process
3	GO:0019748	secondary metabolic process	2	0.82	GO:0008152	metabolic process
5	GO:0009064	glutamine family amino acid metabolic process	2	0.82	GO:0006520	cellular amino acid metabolic process
4	GO:0009725	response to hormone stimulus	2	0.82	GO:0010033, GO:0009719	response to organic substance, response to endogenous stimulus
8	GO:0009141	nucleoside triphosphate metabolic process	2	0.78	GO:0009117	nucleotide metabolic process
4	GO:0019222	regulation of metabolic process	5	0.76	GO:0008152, GO:0050789	metabolic process, regulation of biological process
5	GO:0072521	purine-containing compound metabolic process	3	0.76	GO:0046483, GO:0034641	heterocycle metabolic process, cellular nitrogen compound metabolic process
3	GO:0009056	catabolic process	5	0.76	GO:0008152	metabolic process
4	GO:0009308	amine metabolic process	5	0.74	GO:0006807	nitrogen compound metabolic process
3	GO:0051234	establishment of localization	2	0.72	GO:0051179, GO:0008150	localization, biological_process
5	GO:0009583	detection of light stimulus	2	0.72	GO:0009582, GO:0009416, GO:0009581	detection of abiotic stimulus, response to light stimulus, detection of external stimulus
8	GO:0006739	NADP metabolic process	2	0.72	GO:0046496	nicotinamide nucleotide metabolic process
5	GO:0019438	aromatic compound biosynthetic process	2	0.72	GO:0006725, GO:0044249	cellular aromatic compound metabolic process, cellular biosynthetic process
4	GO:0008104	protein localization	2	0.72	GO:0033036	macromolecule localization
8	GO:0009205	purine ribonucleoside triphosphate metabolic process	2	0.72	GO:0009199, GO:0009144, GO:0009150	ribonucleoside triphosphate metabolic process, purine nucleoside triphosphate metabolic process, purine ribonucleotide metabolic process
7	GO:0071489	cellular response to red or far red light	2	0.72	GO:0009639, GO:0071482	response to red or far red light, cellular response to light stimulus
8	GO:0009152	purine ribonucleotide biosynthetic process	2	0.72	GO:0006164, GO:0009260, GO:0009150	purine nucleotide biosynthetic process, ribonucleotide biosynthetic process, purine ribonucleotide metabolic process
8	GO:0009145	purine nucleoside triphosphate biosynthetic process	2	0.72	GO:0009144, GO:0006164, GO:0009142	purine nucleoside triphosphate metabolic process, purine nucleotide biosynthetic process, nucleoside triphosphate biosynthetic process
3	GO:0051707	response to other organism	2	0.72	GO:0051704, GO:0009607	multi-organism process, response to biotic stimulus
3	GO:0009719	response to endogenous stimulus	3	0.71	GO:0050896	response to stimulus
3	GO:0051716	cellular response to stimulus	5	0.65	GO:0050896, GO:0009987	response to stimulus, cellular process
6	GO:0072528	pyrimidine-containing compound biosynthetic process	3	0.65	GO:0018130, GO:0044271, GO:0072527	heterocycle biosynthetic process, cellular nitrogen compound biosynthetic process, pyrimidine-containing compound metabolic process
5	GO:0080090	regulation of primary metabolic process	5	0.65	GO:0019222, GO:0044238	regulation of metabolic process, primary metabolic process
5	GO:0072527	pyrimidine-containing compound metabolic process	3	0.65	GO:0046483, GO:0034641	heterocycle metabolic process, cellular nitrogen compound metabolic process
6	GO:0009116	nucleoside metabolic process	3	0.65	GO:0055086	nucleobase-containing small molecule metabolic process
6	GO:0046365	monosaccharide catabolic process	2	0.65	GO:0046164, GO:0044275, GO:0005996	alcohol catabolic process, cellular carbohydrate catabolic process, monosaccharide metabolic process
6	GO:0006220	pyrimidine nucleotide metabolic process	3	0.65	GO:0009117, GO:0072527	nucleotide metabolic process, pyrimidine-containing compound metabolic process
6	GO:0005996	monosaccharide metabolic process	2	0.6	GO:0044262, GO:0006066	cellular carbohydrate metabolic process, alcohol metabolic process
4	GO:0071495	cellular response to endogenous stimulus	2	0.58	GO:0009719	response to endogenous stimulus
5	GO:0009063	cellular amino acid catabolic process	2	0.58	GO:0006520, GO:0009310, GO:0046395	cellular amino acid metabolic process, amine catabolic process, carboxylic acid catabolic process
4	GO:0006082	organic acid metabolic process	7	0.55	GO:0044237, GO:0044281	cellular metabolic process, small molecule metabolic process
4	GO:0070887	cellular response to chemical stimulus	2	0.56	GO:0042221, GO:0051716	response to chemical stimulus, cellular response to stimulus
4	GO:0042180	cellular ketone metabolic process	7	0.55	GO:0044237, GO:0044281	cellular metabolic process, small molecule metabolic process
5	GO:0051171	regulation of nitrogen compound metabolic process	4	0.52	GO:0019222, GO:0006807	regulation of metabolic process, nitrogen compound metabolic process
4	GO:0008610	lipid biosynthetic process	2	0.49	GO:0006629, GO:0009058	lipid metabolic process, biosynthetic process
2	GO:0051704	multi-organism process	2	0.43	GO:0008150	biological_process
4	GO:0044248	cellular catabolic process	2	0.43	GO:0044237, GO:0009056	cellular metabolic process, catabolic process
3	GO:0009607	response to biotic stimulus	2	0.43	GO:0050896	response to stimulus
6	GO:0071482	cellular response to light stimulus	2	0.43	GO:0071478, GO:0009416	cellular response to radiation, response to light stimulus
6	GO:0009639	response to red or far red light	2	0.43	GO:0009416	response to light stimulus
2	GO:0051179	localization	2	0.43	GO:0008150	biological_process
4	GO:0009582	detection of abiotic stimulus	2	0.43	GO:0051606, GO:0009628	detection of stimulus, response to abiotic stimulus
7	GO:0009150	purine ribonucleotide metabolic process	2	0.43	GO:0009259, GO:0006163	ribonucleotide metabolic process, purine nucleotide metabolic process
4	GO:0009581	detection of external stimulus	2	0.43	GO:0051606, GO:0009605	detection of stimulus, response to external stimulus
7	GO:0006164	purine nucleotide biosynthetic process	2	0.43	GO:0009165, GO:0072522, GO:0006163	nucleotide biosynthetic process, purine-containing compound biosynthetic process, purine nucleotide metabolic process
3	GO:0033036	macromolecule localization	2	0.43	GO:0051179	localization
7	GO:0009144	purine nucleoside triphosphate metabolic process	2	0.43	GO:0009141, GO:0006163	nucleoside triphosphate metabolic process, purine nucleotide metabolic process
7	GO:0046496	nicotinamide nucleotide metabolic process	2	0.43	GO:0019362	pyridine nucleotide metabolic process
6	GO:0044275	cellular carbohydrate catabolic process	2	0.39	GO:0044262, GO:0016052	cellular carbohydrate metabolic process, carbohydrate catabolic process
5	GO:0046164	alcohol catabolic process	2	0.39	GO:0044282, GO:0006066	small molecule catabolic process, alcohol metabolic process
4	GO:0006066	alcohol metabolic process	2	0.36	GO:0044281	small molecule metabolic process
4	GO:0044282	small molecule catabolic process	4	0.36	GO:0009056, GO:0044281	catabolic process, small molecule metabolic process
4	GO:0044262	cellular carbohydrate metabolic process	2	0.36	GO:0044237, GO:0005975	cellular metabolic process, carbohydrate metabolic process
4	GO:0009310	amine catabolic process	2	0.35	GO:0009056, GO:0009308	catabolic process, amine metabolic process
6	GO:0046395	carboxylic acid catabolic process	2	0.35	GO:0019752, GO:0016054	carboxylic acid metabolic process, organic acid catabolic process
4	GO:0044255	cellular lipid metabolic process	2	0.29	GO:0044237, GO:0006629	cellular metabolic process, lipid metabolic process
4	GO:0051186	cofactor metabolic process	3	0.27	GO:0044237	cellular metabolic process
6	GO:0019362	pyridine nucleotide metabolic process	2	0.26	GO:0006733, GO:0009117, GO:0072524	oxidoreduction coenzyme metabolic process, nucleotide metabolic process, pyridine-containing compound metabolic process
5	GO:0071478	cellular response to radiation	2	0.26	GO:0071214, GO:0009314	cellular response to abiotic stimulus, response to radiation
5	GO:0009416	response to light stimulus	2	0.26	GO:0009314	response to radiation
3	GO:0051606	detection of stimulus	2	0.26	GO:0050896	response to stimulus
6	GO:0072522	purine-containing compound biosynthetic process	2	0.26	GO:0018130, GO:0044271, GO:0072521	heterocycle biosynthetic process, cellular nitrogen compound biosynthetic process, purine-containing compound metabolic process
3	GO:0009605	response to external stimulus	2	0.26	GO:0050896	response to stimulus
4	GO:0016052	carbohydrate catabolic process	2	0.23	GO:0005975, GO:0009056	carbohydrate metabolic process, catabolic process
5	GO:0016054	organic acid catabolic process	2	0.21	GO:0044282, GO:0044248, GO:0006082	small molecule catabolic process, cellular catabolic process, organic acid metabolic process
4	GO:0006629	lipid metabolic process	2	0.18	GO:0044238	primary metabolic process
4	GO:0009314	response to radiation	2	0.16	GO:0009628	response to abiotic stimulus
4	GO:0071214	cellular response to abiotic stimulus	2	0.16	GO:0051716, GO:0009628	cellular response to stimulus, response to abiotic stimulus
5	GO:0072524	pyridine-containing compound metabolic process	2	0.16	GO:0046483, GO:0034641	heterocycle metabolic process, cellular nitrogen compound metabolic process
6	GO:0006733	oxidoreduction coenzyme metabolic process	2	0.16	GO:0006732	coenzyme metabolic process
5	GO:0006732	coenzyme metabolic process	2	0.09	GO:0051186	cofactor metabolic process
Molecular Function terms with at least 2 proteins
LevelGO	Term(Acc)	Term(Name)	# of proteins	Score	Parents(Acc)	Parents(Name)
1	GO:0003674	molecular_function	56	19.37
2	GO:0003824	catalytic activity	45	14.29	GO:0003674	molecular_function
2	GO:0005488	binding	35	13.11	GO:0003674	molecular_function
7	GO:0005524	ATP binding	9	9	GO:0035639, GO:0032559	purine ribonucleoside triphosphate binding, adenyl ribonucleotide binding
3	GO:0016740	transferase activity	18	8.16	GO:0003824	catalytic activity
5	GO:0046872	metal ion binding	10	7.4	GO:0043169	cation binding
6	GO:0035639	purine ribonucleoside triphosphate binding	10	6	GO:0032555	purine ribonucleotide binding
3	GO:0000166	nucleotide binding	16	5.46	GO:0005488	binding
6	GO:0032559	adenyl ribonucleotide binding	9	5.4	GO:0030554, GO:0032555	adenyl nucleotide binding, purine ribonucleotide binding
3	GO:0016787	hydrolase activity	9	4.99	GO:0003824	catalytic activity
4	GO:0043169	cation binding	10	4.44	GO:0043167	ion binding
3	GO:0016491	oxidoreductase activity	12	4.4	GO:0003824	catalytic activity
6	GO:0019205	nucleobase-containing compound kinase activity	5	4.08	GO:0016301	kinase activity
5	GO:0016301	kinase activity	9	4.03	GO:0016772	transferase activity, transferring phosphorus-containing groups
4	GO:0016772	transferase activity, transferring phosphorus-containing groups	9	3.59	GO:0016740	transferase activity
5	GO:0032555	purine ribonucleotide binding	10	3.6	GO:0017076, GO:0032553	purine nucleotide binding, ribonucleotide binding
5	GO:0030554	adenyl nucleotide binding	9	3.24	GO:0017076	purine nucleotide binding
4	GO:0016757	transferase activity, transferring glycosyl groups	4	3.22	GO:0016740	transferase activity
3	GO:0003676	nucleic acid binding	7	3.12	GO:0005488	binding
6	GO:0046914	transition metal ion binding	4	3	GO:0046872	metal ion binding
7	GO:0008270	zinc ion binding	3	3	GO:0046914	transition metal ion binding
5	GO:0016776	phosphotransferase activity, phosphate group as acceptor	4	3	GO:0016772	transferase activity, transferring phosphorus-containing groups
3	GO:0016853	isomerase activity	5	2.79	GO:0003824	catalytic activity
5	GO:0016616	oxidoreductase activity, acting on the CH-OH group of donors, NAD or NADP as acceptor	4	2.76	GO:0016614	oxidoreductase activity, acting on CH-OH group of donors
4	GO:0050662	coenzyme binding	5	2.76	GO:0048037	cofactor binding
3	GO:0043167	ion binding	10	2.66	GO:0005488	binding
6	GO:0004672	protein kinase activity	4	2.63	GO:0016301, GO:0016773	kinase activity, phosphotransferase activity, alcohol group as acceptor
5	GO:0016773	phosphotransferase activity, alcohol group as acceptor	5	2.58	GO:0016772	transferase activity, transferring phosphorus-containing groups
4	GO:0003723	RNA binding	5	2.54	GO:0003676	nucleic acid binding
3	GO:0048037	cofactor binding	6	2.26	GO:0005488	binding
4	GO:0032553	ribonucleotide binding	10	2.16	GO:0000166	nucleotide binding
4	GO:0017076	purine nucleotide binding	10	2.16	GO:0000166	nucleotide binding
4	GO:0016614	oxidoreductase activity, acting on CH-OH group of donors	5	2.02	GO:0016491	oxidoreductase activity
6	GO:0004028	3-chloroallyl aldehyde dehydrogenase activity	2	2	GO:0016620	oxidoreductase activity, acting on the aldehyde or oxo group of donors, NAD or NADP as acceptor
6	GO:0004550	nucleoside diphosphate kinase activity	2	2	GO:0016776, GO:0019205	phosphotransferase activity, phosphate group as acceptor, nucleobase-containing compound kinase activity
8	GO:0004849	uridine kinase activity	2	2	GO:0019206	nucleoside kinase activity
7	GO:0004713	protein tyrosine kinase activity	2	2	GO:0004672	protein kinase activity
6	GO:0046899	nucleoside triphosphate adenylate kinase activity	2	2	GO:0016776, GO:0019205	phosphotransferase activity, phosphate group as acceptor, nucleobase-containing compound kinase activity
6	GO:0003743	translation initiation factor activity	2	2	GO:0008135	translation factor activity, nucleic acid binding
3	GO:0003735	structural constituent of ribosome	2	2	GO:0005198	structural molecule activity
5	GO:0016620	oxidoreductase activity, acting on the aldehyde or oxo group of donors, NAD or NADP as acceptor	2	1.8	GO:0016903	oxidoreductase activity, acting on the aldehyde or oxo group of donors
4	GO:0050661	NADP binding	2	1.6	GO:0000166, GO:0050662	nucleotide binding, coenzyme binding
7	GO:0019201	nucleotide kinase activity	2	1.6	GO:0019205	nucleobase-containing compound kinase activity
8	GO:0004386	helicase activity	2	1.36	GO:0017111	nucleoside-triphosphatase activity
4	GO:0008233	peptidase activity	2	1.22	GO:0016787	hydrolase activity
2	GO:0005198	structural molecule activity	2	1.2	GO:0003674	molecular_function
5	GO:0008135	translation factor activity, nucleic acid binding	2	1.2	GO:0003723	RNA binding
7	GO:0019206	nucleoside kinase activity	2	1.2	GO:0019205	nucleobase-containing compound kinase activity
9	GO:0042623	ATPase activity, coupled	2	1.2	GO:0016887	ATPase activity
4	GO:0016903	oxidoreductase activity, acting on the aldehyde or oxo group of donors	2	1.08	GO:0016491	oxidoreductase activity
7	GO:0017111	nucleoside-triphosphatase activity	3	1.03	GO:0016462	pyrophosphatase activity
3	GO:0005515	protein binding	2	0.96	GO:0005488	binding
3	GO:0016829	lyase activity	3	0.79	GO:0003824	catalytic activity
7	GO:0004674	protein serine/threonine kinase activity	2	0.72	GO:0004672	protein kinase activity
8	GO:0016887	ATPase activity	2	0.72	GO:0017111	nucleoside-triphosphatase activity
4	GO:0016860	intramolecular oxidoreductase activity	2	0.72	GO:0016853	isomerase activity
6	GO:0016462	pyrophosphatase activity	3	0.62	GO:0016818	hydrolase activity, acting on acid anhydrides, in phosphorus-containing anhydrides
5	GO:0016818	hydrolase activity, acting on acid anhydrides, in phosphorus-containing anhydrides	3	0.37	GO:0016817	hydrolase activity, acting on acid anhydrides
4	GO:0016817	hydrolase activity, acting on acid anhydrides	3	0.22	GO:0016787	hydrolase activity
GO terms for down-regulated proteins at MD
Biological Process terms with at least 2 proteins
LevelGO	Term(Acc)	Term(Name)	# of proteins	Score	Parents(Acc)	Parents(Name)
2	GO:0008152	metabolic process	23	8.96	GO:0008150	biological_process
3	GO:0055114	oxidation-reduction process	11	8.94	GO:0008152	metabolic process
1	GO:0008150	biological_process	25	6.32
6	GO:0006412	translation	4	3.6	GO:0010467, GO:0034645, GO:0044267	gene expression, cellular macromolecule biosynthetic process, cellular protein metabolic process
5	GO:0034645	cellular macromolecule biosynthetic process	5	2.52	GO:0044260, GO:0044249, GO:0009059	cellular macromolecule metabolic process, cellular biosynthetic process, macromolecule biosynthetic process
5	GO:0044267	cellular protein metabolic process	5	2.29	GO:0019538, GO:0044260	protein metabolic process, cellular macromolecule metabolic process
4	GO:0010467	gene expression	4	2.16	GO:0043170	macromolecule metabolic process
4	GO:0044260	cellular macromolecule metabolic process	6	2	GO:0044237, GO:0043170	cellular metabolic process, macromolecule metabolic process
8	GO:0006108	malate metabolic process	2	2	GO:0043648	dicarboxylic acid metabolic process
8	GO:0006099	tricarboxylic acid cycle	2	2	GO:0009060, GO:0046356	aerobic respiration, acetyl-CoA catabolic process
3	GO:0044237	cellular metabolic process	14	1.99	GO:0008152, GO:0009987	metabolic process, cellular process
3	GO:0044238	primary metabolic process	9	1.77	GO:0008152	metabolic process
4	GO:0044249	cellular biosynthetic process	6	1.73	GO:0044237, GO:0009058	cellular metabolic process, biosynthetic process
3	GO:0043170	macromolecule metabolic process	6	1.72	GO:0008152	metabolic process
2	GO:0009987	cellular process	15	1.68	GO:0008150	biological_process
4	GO:0009059	macromolecule biosynthetic process	5	1.51	GO:0043170, GO:0009058	macromolecule metabolic process, biosynthetic process
4	GO:0019538	protein metabolic process	5	1.37	GO:0044238, GO:0043170	primary metabolic process, macromolecule metabolic process
7	GO:0043648	dicarboxylic acid metabolic process	2	1.2	GO:0019752	carboxylic acid metabolic process
6	GO:0009060	aerobic respiration	2	1.2	GO:0045333	cellular respiration
7	GO:0046356	acetyl-CoA catabolic process	2	1.2	GO:0009109, GO:0006084	coenzyme catabolic process, acetyl-CoA metabolic process
4	GO:0022900	electron transport chain	2	1.13	GO:0055114, GO:0006091	oxidation-reduction process, generation of precursor metabolites and energy
6	GO:0009117	nucleotide metabolic process	2	1.08	GO:0006753	nucleoside phosphate metabolic process
3	GO:0009058	biosynthetic process	6	1.04	GO:0008152	metabolic process
4	GO:0006091	generation of precursor metabolites and energy	3	0.94	GO:0044237	cellular metabolic process
6	GO:0045333	cellular respiration	2	0.85	GO:0015980	energy derivation by oxidation of organic compounds
6	GO:0019752	carboxylic acid metabolic process	2	0.72	GO:0043436	oxoacid metabolic process
2	GO:0050896	response to stimulus	2	0.73	GO:0008150	biological_process
6	GO:0006084	acetyl-CoA metabolic process	2	0.72	GO:0006732	coenzyme metabolic process
6	GO:0009109	coenzyme catabolic process	2	0.72	GO:0051187, GO:0006732	cofactor catabolic process, coenzyme metabolic process
6	GO:0006753	nucleoside phosphate metabolic process	2	0.65	GO:0055086	nucleobase-containing small molecule metabolic process
4	GO:0006139	nucleobase-containing compound metabolic process	3	0.58	GO:0044238, GO:0034641	primary metabolic process, cellular nitrogen compound metabolic process
4	GO:0015980	energy derivation by oxidation of organic compounds	2	0.51	GO:0055114, GO:0006091	oxidation-reduction process, generation of precursor metabolites and energy
5	GO:0051187	cofactor catabolic process	2	0.43	GO:0044248, GO:0051186	cellular catabolic process, cofactor metabolic process
5	GO:0043436	oxoacid metabolic process	2	0.43	GO:0042180, GO:0006082	cellular ketone metabolic process, organic acid metabolic process
5	GO:0006732	coenzyme metabolic process	2	0.43	GO:0051186	cofactor metabolic process
4	GO:0044248	cellular catabolic process	4	0.42	GO:0044237, GO:0009056	cellular metabolic process, catabolic process
3	GO:0044281	small molecule metabolic process	4	0.39	GO:0008152	metabolic process
4	GO:0055086	nucleobase-containing small molecule metabolic process	2	0.39	GO:0006139, GO:0044281	nucleobase-containing compound metabolic process, small molecule metabolic process
4	GO:0034641	cellular nitrogen compound metabolic process	3	0.35	GO:0044237, GO:0006807	cellular metabolic process, nitrogen compound metabolic process
4	GO:0071842	cellular component organization at cellular level	2	0.35	GO:0071841, GO:0016043	cellular component organization or biogenesis at cellular level, cellular component organization
3	GO:0009056	catabolic process	4	0.25	GO:0008152	metabolic process
4	GO:0042180	cellular ketone metabolic process	2	0.26	GO:0044237, GO:0044281	cellular metabolic process, small molecule metabolic process
4	GO:0051186	cofactor metabolic process	2	0.26	GO:0044237	cellular metabolic process
4	GO:0006082	organic acid metabolic process	2	0.26	GO:0044237, GO:0044281	cellular metabolic process, small molecule metabolic process
3	GO:0071841	cellular component organization or biogenesis at cellular level	2	0.21	GO:0071840, GO:0009987	cellular component organization or biogenesis, cellular process
3	GO:0006807	nitrogen compound metabolic process	3	0.21	GO:0008152	metabolic process
3	GO:0016043	cellular component organization	2	0.21	GO:0071840	cellular component organization or biogenesis
2	GO:0071840	cellular component organization or biogenesis	2	0.12	GO:0008150	biological_process
Molecular Function terms with at least 2 proteins
LevelGO	Term(Acc)	Term(Name)	# of proteins	Score	Parents(Acc)	Parents(Name)
1	GO:0003674	molecular_function	28	9.99
2	GO:0003824	catalytic activity	25	6.42	GO:0003674	molecular_function
2	GO:0005488	binding	12	5.02	GO:0003674	molecular_function
3	GO:0016491	oxidoreductase activity	10	4.14	GO:0003824	catalytic activity
5	GO:0046872	metal ion binding	6	3.94	GO:0043169	cation binding
4	GO:0003723	RNA binding	4	3.36	GO:0003676	nucleic acid binding
2	GO:0005198	structural molecule activity	4	3.2	GO:0003674	molecular_function
5	GO:0016616	oxidoreductase activity, acting on the CH-OH group of donors, NAD or NADP as acceptor	4	2.76	GO:0016614	oxidoreductase activity, acting on CH-OH group of donors
3	GO:0003676	nucleic acid binding	4	2.62	GO:0005488	binding
3	GO:0000166	nucleotide binding	5	2.46	GO:0005488	binding
4	GO:0043169	cation binding	6	2.36	GO:0043167	ion binding
3	GO:0016787	hydrolase activity	9	2.25	GO:0003824	catalytic activity
4	GO:0051287	NAD binding	2	2	GO:0000166, GO:0050662	nucleotide binding, coenzyme binding
3	GO:0003735	structural constituent of ribosome	2	2	GO:0005198	structural molecule activity
2	GO:0009055	electron carrier activity	2	2	GO:0003674	molecular_function
6	GO:0016619	malate dehydrogenase (oxaloacetate-decarboxylating) activity	2	2	GO:0016616, GO:0004470	oxidoreductase activity, acting on the CH-OH group of donors, NAD or NADP as acceptor, malic enzyme activity
6	GO:0004470	malic enzyme activity	2	1.8	GO:0016615	malate dehydrogenase activity
4	GO:0050662	coenzyme binding	3	1.8	GO:0048037	cofactor binding
4	GO:0016614	oxidoreductase activity, acting on CH-OH group of donors	4	1.66	GO:0016491	oxidoreductase activity
6	GO:0046914	transition metal ion binding	3	1.56	GO:0046872	metal ion binding
3	GO:0016740	transferase activity	4	1.42	GO:0003824	catalytic activity
3	GO:0043167	ion binding	6	1.42	GO:0005488	binding
4	GO:0016705	oxidoreductase activity, acting on paired donors, with incorporation or reduction of molecular oxygen	2	1.36	GO:0016491	oxidoreductase activity
3	GO:0016874	ligase activity	2	1.22	GO:0003824	catalytic activity
5	GO:0016811	hydrolase activity, acting on carbon-nitrogen (but not peptide) bonds, in linear amides	2	1.2	GO:0016810	hydrolase activity, acting on carbon-nitrogen (but not peptide) bonds
6	GO:0035639	purine ribonucleoside triphosphate binding	2	1.2	GO:0032555	purine ribonucleotide binding
5	GO:0016615	malate dehydrogenase activity	2	1.08	GO:0016614	oxidoreductase activity, acting on CH-OH group of donors
4	GO:0016788	hydrolase activity, acting on ester bonds	2	1.08	GO:0016787	hydrolase activity
3	GO:0048037	cofactor binding	3	1.08	GO:0005488	binding
6	GO:0016462	pyrophosphatase activity	4	0.87	GO:0016818	hydrolase activity, acting on acid anhydrides, in phosphorus-containing anhydrides
7	GO:0017111	nucleoside-triphosphatase activity	3	0.84	GO:0016462	pyrophosphatase activity
5	GO:0016747	transferase activity, transferring acyl groups other than amino-acyl groups	2	0.82	GO:0016746	transferase activity, transferring acyl groups
4	GO:0016817	hydrolase activity, acting on acid anhydrides	4	0.74	GO:0016787	hydrolase activity
4	GO:0016627	oxidoreductase activity, acting on the CH-CH group of donors	2	0.72	GO:0016491	oxidoreductase activity
4	GO:0016810	hydrolase activity, acting on carbon-nitrogen (but not peptide) bonds	2	0.72	GO:0016787	hydrolase activity
5	GO:0032555	purine ribonucleotide binding	2	0.72	GO:0017076, GO:0032553	purine nucleotide binding, ribonucleotide binding
9	GO:0042623	ATPase activity, coupled	2	0.68	GO:0016887	ATPase activity
5	GO:0016818	hydrolase activity, acting on acid anhydrides, in phosphorus-containing anhydrides	4	0.52	GO:0016817	hydrolase activity, acting on acid anhydrides
4	GO:0016746	transferase activity, transferring acyl groups	2	0.49	GO:0016740	transferase activity
4	GO:0032553	ribonucleotide binding	2	0.43	GO:0000166	nucleotide binding
4	GO:0017076	purine nucleotide binding	2	0.43	GO:0000166	nucleotide binding
8	GO:0016887	ATPase activity	2	0.41	GO:0017111	nucleoside-triphosphatase activity

## Sheet: NTR
GO terms for Up- and down-regulated proteins at NTR
GO terms for up-regulated proteins at NTR
Biological Process terms with at least 2 proteins
LevelGO	Term(Acc)	Term(Name)	# of proteins	Score	Parents(Acc)	Parents(Name)
1	GO:0008150	biological_process	28	7.81
2	GO:0008152	metabolic process	27	10.49	GO:0008150	biological_process
2	GO:0009987	cellular process	20	3.06	GO:0008150	biological_process
3	GO:0044237	cellular metabolic process	19	4.35	GO:0008152, GO:0009987	metabolic process, cellular process
3	GO:0044238	primary metabolic process	16	2.5	GO:0008152	metabolic process
4	GO:0034641	cellular nitrogen compound metabolic process	11	0.81	GO:0044237, GO:0006807	cellular metabolic process, nitrogen compound metabolic process
3	GO:0006807	nitrogen compound metabolic process	11	0.49	GO:0008152	metabolic process
3	GO:0055114	oxidation-reduction process	10	8.72	GO:0008152	metabolic process
3	GO:0009058	biosynthetic process	10	2.56	GO:0008152	metabolic process
3	GO:0044281	small molecule metabolic process	10	0.96	GO:0008152	metabolic process
4	GO:0044249	cellular biosynthetic process	9	2.52	GO:0044237, GO:0009058	cellular metabolic process, biosynthetic process
3	GO:0043170	macromolecule metabolic process	8	2.72	GO:0008152	metabolic process
4	GO:0044260	cellular macromolecule metabolic process	7	2.15	GO:0044237, GO:0043170	cellular metabolic process, macromolecule metabolic process
4	GO:0006139	nucleobase-containing compound metabolic process	7	0.72	GO:0044238, GO:0034641	primary metabolic process, cellular nitrogen compound metabolic process
4	GO:0050794	regulation of cellular process	6	2.19	GO:0050789, GO:0009987	regulation of biological process, cellular process
3	GO:0050789	regulation of biological process	6	1.32	GO:0065007, GO:0008150	biological regulation, biological_process
6	GO:0019752	carboxylic acid metabolic process	6	1.18	GO:0043436	oxoacid metabolic process
2	GO:0065007	biological regulation	6	0.79	GO:0008150	biological_process
5	GO:0043436	oxoacid metabolic process	6	0.71	GO:0042180, GO:0006082	cellular ketone metabolic process, organic acid metabolic process
4	GO:0042180	cellular ketone metabolic process	6	0.42	GO:0044237, GO:0044281	cellular metabolic process, small molecule metabolic process
4	GO:0006082	organic acid metabolic process	6	0.42	GO:0044237, GO:0044281	cellular metabolic process, small molecule metabolic process
4	GO:0010467	gene expression	5	2.62	GO:0043170	macromolecule metabolic process
5	GO:0034645	cellular macromolecule biosynthetic process	5	2.62	GO:0044260, GO:0044249, GO:0009059	cellular macromolecule metabolic process, cellular biosynthetic process, macromolecule biosynthetic process
4	GO:0019538	protein metabolic process	5	2.21	GO:0044238, GO:0043170	primary metabolic process, macromolecule metabolic process
2	GO:0050896	response to stimulus	5	1.58	GO:0008150	biological_process
4	GO:0009059	macromolecule biosynthetic process	5	1.57	GO:0043170, GO:0009058	macromolecule metabolic process, biosynthetic process
3	GO:0009056	catabolic process	5	0.76	GO:0008152	metabolic process
6	GO:0031326	regulation of cellular biosynthetic process	4	2.04	GO:0044249, GO:0031323, GO:0009889	cellular biosynthetic process, regulation of cellular metabolic process, regulation of biosynthetic process
5	GO:0044267	cellular protein metabolic process	4	1.68	GO:0019538, GO:0044260	protein metabolic process, cellular macromolecule metabolic process
3	GO:0006950	response to stress	4	1.44	GO:0050896	response to stimulus
5	GO:0009889	regulation of biosynthetic process	4	1.22	GO:0019222, GO:0009058	regulation of metabolic process, biosynthetic process
5	GO:0031323	regulation of cellular metabolic process	4	1.14	GO:0044237, GO:0019222, GO:0050794	cellular metabolic process, regulation of metabolic process, regulation of cellular process
4	GO:0006520	cellular amino acid metabolic process	4	1.07	GO:0044238, GO:0044106, GO:0019752	primary metabolic process, cellular amine metabolic process, carboxylic acid metabolic process
5	GO:0090304	nucleic acid metabolic process	4	0.83	GO:0006139	nucleobase-containing compound metabolic process
4	GO:0019222	regulation of metabolic process	4	0.68	GO:0008152, GO:0050789	metabolic process, regulation of biological process
5	GO:0044106	cellular amine metabolic process	4	0.64	GO:0034641, GO:0009308	cellular nitrogen compound metabolic process, amine metabolic process
5	GO:0080090	regulation of primary metabolic process	4	0.52	GO:0019222, GO:0044238	regulation of metabolic process, primary metabolic process
4	GO:0046483	heterocycle metabolic process	4	0.51	GO:0044237	cellular metabolic process
4	GO:0009308	amine metabolic process	4	0.38	GO:0006807	nitrogen compound metabolic process
4	GO:0044282	small molecule catabolic process	4	0.36	GO:0009056, GO:0044281	catabolic process, small molecule metabolic process
7	GO:0006355	regulation of transcription, DNA-dependent	3	3	GO:0006351, GO:2000112, GO:0010468, GO:2001141	transcription, DNA-dependent, regulation of cellular macromolecule biosynthetic process, regulation of gene expression, regulation of RNA biosynthetic process
6	GO:0006412	translation	3	2.2	GO:0010467, GO:0034645, GO:0044267	gene expression, cellular macromolecule biosynthetic process, cellular protein metabolic process
6	GO:0006351	transcription, DNA-dependent	3	2.16	GO:0010467, GO:0034645, GO:0032774	gene expression, cellular macromolecule biosynthetic process, RNA biosynthetic process
6	GO:0016310	phosphorylation	3	1.96	GO:0006796	phosphate-containing compound metabolic process
4	GO:0007165	signal transduction	3	1.92	GO:0023052, GO:0051716, GO:0050794, GO:0007154	signaling, cellular response to stimulus, regulation of cellular process, cell communication
7	GO:2001141	regulation of RNA biosynthetic process	3	1.8	GO:0032774, GO:0051252, GO:0031326	RNA biosynthetic process, regulation of RNA metabolic process, regulation of cellular biosynthetic process
6	GO:0010468	regulation of gene expression	3	1.8	GO:0010467, GO:0060255	gene expression, regulation of macromolecule metabolic process
7	GO:2000112	regulation of cellular macromolecule biosynthetic process	3	1.8	GO:0010556, GO:0031326, GO:0034645	regulation of macromolecule biosynthetic process, regulation of cellular biosynthetic process, cellular macromolecule biosynthetic process
5	GO:0032774	RNA biosynthetic process	3	1.3	GO:0016070, GO:0044249	RNA metabolic process, cellular biosynthetic process
4	GO:0006725	cellular aromatic compound metabolic process	3	1.25	GO:0044237	cellular metabolic process
5	GO:0006796	phosphate-containing compound metabolic process	3	1.18	GO:0006793	phosphorus metabolic process
3	GO:0042221	response to chemical stimulus	3	1.15	GO:0050896	response to stimulus
2	GO:0023052	signaling	3	1.15	GO:0008150	biological_process
3	GO:0007154	cell communication	3	1.15	GO:0009987	cellular process
6	GO:0010556	regulation of macromolecule biosynthetic process	3	1.08	GO:0009059, GO:0060255, GO:0009889	macromolecule biosynthetic process, regulation of macromolecule metabolic process, regulation of biosynthetic process
7	GO:0051252	regulation of RNA metabolic process	3	1.08	GO:0019219, GO:0060255, GO:0016070	regulation of nucleobase-containing compound metabolic process, regulation of macromolecule metabolic process, RNA metabolic process
6	GO:0016070	RNA metabolic process	3	0.78	GO:0090304, GO:0044260	nucleic acid metabolic process, cellular macromolecule metabolic process
6	GO:0009117	nucleotide metabolic process	3	0.75	GO:0006753	nucleoside phosphate metabolic process
4	GO:0006793	phosphorus metabolic process	3	0.71	GO:0044237	cellular metabolic process
6	GO:0019219	regulation of nucleobase-containing compound metabolic process	3	0.65	GO:0051171, GO:0080090, GO:0006139, GO:0031323	regulation of nitrogen compound metabolic process, regulation of primary metabolic process, nucleobase-containing compound metabolic process, regulation of cellular metabolic process
5	GO:0060255	regulation of macromolecule metabolic process	3	0.65	GO:0019222, GO:0043170	regulation of metabolic process, macromolecule metabolic process
6	GO:0006753	nucleoside phosphate metabolic process	3	0.45	GO:0055086	nucleobase-containing small molecule metabolic process
4	GO:0044283	small molecule biosynthetic process	3	0.44	GO:0009058, GO:0044281	biosynthetic process, small molecule metabolic process
3	GO:0051716	cellular response to stimulus	3	0.38	GO:0050896, GO:0009987	response to stimulus, cellular process
5	GO:0051171	regulation of nitrogen compound metabolic process	3	0.39	GO:0019222, GO:0006807	regulation of metabolic process, nitrogen compound metabolic process
4	GO:0055086	nucleobase-containing small molecule metabolic process	3	0.37	GO:0006139, GO:0044281	nucleobase-containing compound metabolic process, small molecule metabolic process
5	GO:0006098	pentose-phosphate shunt	2	2	GO:0006740, GO:0006007	NADPH regeneration, glucose catabolic process
7	GO:0006413	translational initiation	2	2	GO:0006412, GO:0009987	translation, cellular process
5	GO:0009651	response to salt stress	2	2	GO:0006970	response to osmotic stress
5	GO:0042742	defense response to bacterium	2	2	GO:0006952, GO:0009617	defense response, response to bacterium
8	GO:0006007	glucose catabolic process	2	1.8	GO:0019320, GO:0006006	hexose catabolic process, glucose metabolic process
8	GO:0006006	glucose metabolic process	2	1.68	GO:0019318	hexose metabolic process
6	GO:0006536	glutamate metabolic process	2	1.6	GO:0009064	glutamine family amino acid metabolic process
4	GO:0009698	phenylpropanoid metabolic process	2	1.36	GO:0006725, GO:0019748	cellular aromatic compound metabolic process, secondary metabolic process
4	GO:0009617	response to bacterium	2	1.2	GO:0051707	response to other organism
4	GO:0006091	generation of precursor metabolites and energy	2	1.2	GO:0044237	cellular metabolic process
4	GO:0006970	response to osmotic stress	2	1.2	GO:0006950, GO:0009628	response to stress, response to abiotic stimulus
4	GO:0006740	NADPH regeneration	2	1.2	GO:0055114, GO:0006739	oxidation-reduction process, NADP metabolic process
4	GO:0006952	defense response	2	1.2	GO:0006950	response to stress
8	GO:0019320	hexose catabolic process	2	1.08	GO:0019318, GO:0046365	hexose metabolic process, monosaccharide catabolic process
6	GO:0019318	hexose metabolic process	2	1.01	GO:0005996	monosaccharide metabolic process
5	GO:0071310	cellular response to organic substance	2	0.94	GO:0010033, GO:0070887	response to organic substance, cellular response to chemical stimulus
6	GO:0046394	carboxylic acid biosynthetic process	2	0.85	GO:0016053, GO:0019752	organic acid biosynthetic process, carboxylic acid metabolic process
3	GO:0019748	secondary metabolic process	2	0.82	GO:0008152	metabolic process
5	GO:0009064	glutamine family amino acid metabolic process	2	0.82	GO:0006520	cellular amino acid metabolic process
3	GO:0009628	response to abiotic stimulus	2	0.77	GO:0050896	response to stimulus
3	GO:0051707	response to other organism	2	0.72	GO:0051704, GO:0009607	multi-organism process, response to biotic stimulus
8	GO:0006739	NADP metabolic process	2	0.72	GO:0046496	nicotinamide nucleotide metabolic process
5	GO:0019438	aromatic compound biosynthetic process	2	0.72	GO:0006725, GO:0044249	cellular aromatic compound metabolic process, cellular biosynthetic process
6	GO:0046365	monosaccharide catabolic process	2	0.65	GO:0046164, GO:0044275, GO:0005996	alcohol catabolic process, cellular carbohydrate catabolic process, monosaccharide metabolic process
6	GO:0005996	monosaccharide metabolic process	2	0.6	GO:0044262, GO:0006066	cellular carbohydrate metabolic process, alcohol metabolic process
4	GO:0071495	cellular response to endogenous stimulus	2	0.58	GO:0009719	response to endogenous stimulus
5	GO:0009063	cellular amino acid catabolic process	2	0.58	GO:0006520, GO:0009310, GO:0046395	cellular amino acid metabolic process, amine catabolic process, carboxylic acid catabolic process
5	GO:0044271	cellular nitrogen compound biosynthetic process	2	0.57	GO:0044249, GO:0034641	cellular biosynthetic process, cellular nitrogen compound metabolic process
4	GO:0070887	cellular response to chemical stimulus	2	0.56	GO:0042221, GO:0051716	response to chemical stimulus, cellular response to stimulus
4	GO:0010033	response to organic substance	2	0.56	GO:0042221	response to chemical stimulus
5	GO:0016053	organic acid biosynthetic process	2	0.51	GO:0044283, GO:0006082, GO:0044249	small molecule biosynthetic process, organic acid metabolic process, cellular biosynthetic process
3	GO:0009607	response to biotic stimulus	2	0.43	GO:0050896	response to stimulus
2	GO:0051704	multi-organism process	2	0.43	GO:0008150	biological_process
7	GO:0046496	nicotinamide nucleotide metabolic process	2	0.43	GO:0019362	pyridine nucleotide metabolic process
4	GO:0044248	cellular catabolic process	2	0.43	GO:0044237, GO:0009056	cellular metabolic process, catabolic process
6	GO:0044275	cellular carbohydrate catabolic process	2	0.39	GO:0044262, GO:0016052	cellular carbohydrate metabolic process, carbohydrate catabolic process
5	GO:0046164	alcohol catabolic process	2	0.39	GO:0044282, GO:0006066	small molecule catabolic process, alcohol metabolic process
4	GO:0006066	alcohol metabolic process	2	0.36	GO:0044281	small molecule metabolic process
4	GO:0044262	cellular carbohydrate metabolic process	2	0.36	GO:0044237, GO:0005975	cellular metabolic process, carbohydrate metabolic process
4	GO:0009310	amine catabolic process	2	0.35	GO:0009056, GO:0009308	catabolic process, amine metabolic process
6	GO:0046395	carboxylic acid catabolic process	2	0.35	GO:0019752, GO:0016054	carboxylic acid metabolic process, organic acid catabolic process
3	GO:0009719	response to endogenous stimulus	2	0.35	GO:0050896	response to stimulus
6	GO:0019362	pyridine nucleotide metabolic process	2	0.26	GO:0006733, GO:0009117, GO:0072524	oxidoreduction coenzyme metabolic process, nucleotide metabolic process, pyridine-containing compound metabolic process
4	GO:0016052	carbohydrate catabolic process	2	0.23	GO:0005975, GO:0009056	carbohydrate metabolic process, catabolic process
5	GO:0016054	organic acid catabolic process	2	0.21	GO:0044282, GO:0044248, GO:0006082	small molecule catabolic process, cellular catabolic process, organic acid metabolic process
4	GO:0005975	carbohydrate metabolic process	2	0.22	GO:0044238	primary metabolic process
5	GO:0072524	pyridine-containing compound metabolic process	2	0.16	GO:0046483, GO:0034641	heterocycle metabolic process, cellular nitrogen compound metabolic process
6	GO:0006733	oxidoreduction coenzyme metabolic process	2	0.16	GO:0006732	coenzyme metabolic process
5	GO:0006732	coenzyme metabolic process	2	0.09	GO:0051186	cofactor metabolic process
4	GO:0051186	cofactor metabolic process	2	0.06	GO:0044237	cellular metabolic process
Molecular Function terms with at least 2 proteins
LevelGO	Term(Acc)	Term(Name)	# of proteins	Score	Parents(Acc)	Parents(Name)
1	GO:0003674	molecular_function	37	11.2
2	GO:0005488	binding	22	8.07	GO:0003674	molecular_function
2	GO:0003824	catalytic activity	28	7.32	GO:0003674	molecular_function
7	GO:0005524	ATP binding	5	5	GO:0035639, GO:0032559	purine ribonucleoside triphosphate binding, adenyl ribonucleotide binding
5	GO:0046872	metal ion binding	7	4.4	GO:0043169	cation binding
3	GO:0016740	transferase activity	9	4.14	GO:0003824	catalytic activity
3	GO:0000166	nucleotide binding	9	3.85	GO:0005488	binding
3	GO:0016491	oxidoreductase activity	10	3.46	GO:0003824	catalytic activity
7	GO:0008270	zinc ion binding	3	3	GO:0046914	transition metal ion binding
6	GO:0046914	transition metal ion binding	4	3	GO:0046872	metal ion binding
6	GO:0035639	purine ribonucleoside triphosphate binding	5	3	GO:0032555	purine ribonucleotide binding
6	GO:0032559	adenyl ribonucleotide binding	5	3	GO:0030554, GO:0032555	adenyl nucleotide binding, purine ribonucleotide binding
3	GO:0003676	nucleic acid binding	6	2.76	GO:0005488	binding
4	GO:0043169	cation binding	7	2.64	GO:0043167	ion binding
6	GO:0004672	protein kinase activity	4	2.63	GO:0016301, GO:0016773	kinase activity, phosphotransferase activity, alcohol group as acceptor
5	GO:0016616	oxidoreductase activity, acting on the CH-OH group of donors, NAD or NADP as acceptor	3	2.4	GO:0016614	oxidoreductase activity, acting on CH-OH group of donors
6	GO:0003743	translation initiation factor activity	2	2	GO:0008135	translation factor activity, nucleic acid binding
6	GO:0004028	3-chloroallyl aldehyde dehydrogenase activity	2	2	GO:0016620	oxidoreductase activity, acting on the aldehyde or oxo group of donors, NAD or NADP as acceptor
7	GO:0004713	protein tyrosine kinase activity	2	2	GO:0004672	protein kinase activity
4	GO:0003723	RNA binding	4	1.94	GO:0003676	nucleic acid binding
5	GO:0016301	kinase activity	5	1.94	GO:0016772	transferase activity, transferring phosphorus-containing groups
5	GO:0030554	adenyl nucleotide binding	5	1.8	GO:0017076	purine nucleotide binding
5	GO:0016620	oxidoreductase activity, acting on the aldehyde or oxo group of donors, NAD or NADP as acceptor	2	1.8	GO:0016903	oxidoreductase activity, acting on the aldehyde or oxo group of donors
5	GO:0032555	purine ribonucleotide binding	5	1.8	GO:0017076, GO:0032553	purine nucleotide binding, ribonucleotide binding
4	GO:0016614	oxidoreductase activity, acting on CH-OH group of donors	4	1.8	GO:0016491	oxidoreductase activity
4	GO:0050662	coenzyme binding	3	1.8	GO:0048037	cofactor binding
3	GO:0048037	cofactor binding	4	1.68	GO:0005488	binding
5	GO:0016773	phosphotransferase activity, alcohol group as acceptor	4	1.58	GO:0016772	transferase activity, transferring phosphorus-containing groups
3	GO:0043167	ion binding	7	1.58	GO:0005488	binding
4	GO:0016772	transferase activity, transferring phosphorus-containing groups	5	1.31	GO:0016740	transferase activity
5	GO:0016628	oxidoreductase activity, acting on the CH-CH group of donors, NAD or NADP as acceptor	2	1.2	GO:0016627	oxidoreductase activity, acting on the CH-CH group of donors
9	GO:0042623	ATPase activity, coupled	2	1.2	GO:0016887	ATPase activity
5	GO:0008135	translation factor activity, nucleic acid binding	2	1.2	GO:0003723	RNA binding
4	GO:0032553	ribonucleotide binding	5	1.08	GO:0000166	nucleotide binding
4	GO:0016903	oxidoreductase activity, acting on the aldehyde or oxo group of donors	2	1.08	GO:0016491	oxidoreductase activity
4	GO:0017076	purine nucleotide binding	5	1.08	GO:0000166	nucleotide binding
3	GO:0005515	protein binding	2	0.96	GO:0005488	binding
3	GO:0016787	hydrolase activity	3	0.79	GO:0003824	catalytic activity
4	GO:0016627	oxidoreductase activity, acting on the CH-CH group of donors	2	0.72	GO:0016491	oxidoreductase activity
7	GO:0004674	protein serine/threonine kinase activity	2	0.72	GO:0004672	protein kinase activity
8	GO:0016887	ATPase activity	2	0.72	GO:0017111	nucleoside-triphosphatase activity
3	GO:0016829	lyase activity	2	0.58	GO:0003824	catalytic activity
3	GO:0016853	isomerase activity	2	0.58	GO:0003824	catalytic activity
7	GO:0017111	nucleoside-triphosphatase activity	2	0.43	GO:0016462	pyrophosphatase activity
6	GO:0016462	pyrophosphatase activity	2	0.26	GO:0016818	hydrolase activity, acting on acid anhydrides, in phosphorus-containing anhydrides
5	GO:0016818	hydrolase activity, acting on acid anhydrides, in phosphorus-containing anhydrides	2	0.16	GO:0016817	hydrolase activity, acting on acid anhydrides
4	GO:0016817	hydrolase activity, acting on acid anhydrides	2	0.09	GO:0016787	hydrolase activity
GO terms for down-regulated proteins at NTR
Biological Process terms with at least 2 proteins
LevelGO	Term(Acc)	Term(Name)	# of proteins	Score	Parents(Acc)	Parents(Name)
2	GO:0008152	metabolic process	69	21.29	GO:0008150	biological_process
1	GO:0008150	biological_process	75	18.97
3	GO:0055114	oxidation-reduction process	18	14.11	GO:0008152	metabolic process
2	GO:0009987	cellular process	57	12.24	GO:0008150	biological_process
3	GO:0044237	cellular metabolic process	50	9.87	GO:0008152, GO:0009987	metabolic process, cellular process
3	GO:0044238	primary metabolic process	49	7.8	GO:0008152	metabolic process
6	GO:0006457	protein folding	8	7.6	GO:0044267	cellular protein metabolic process
5	GO:0044267	cellular protein metabolic process	16	7.47	GO:0019538, GO:0044260	protein metabolic process, cellular macromolecule metabolic process
3	GO:0006950	response to stress	10	7.07	GO:0050896	response to stimulus
4	GO:0019538	protein metabolic process	19	6.28	GO:0044238, GO:0043170	primary metabolic process, macromolecule metabolic process
4	GO:0007018	microtubule-based movement	6	6	GO:0007017, GO:0006928	microtubule-based process, cellular component movement
8	GO:0051258	protein polymerization	6	6	GO:0043623	cellular protein complex assembly
10	GO:0006184	GTP catabolic process	6	6	GO:0046039, GO:0009207	GTP metabolic process, purine ribonucleoside triphosphate catabolic process
4	GO:0044260	cellular macromolecule metabolic process	20	5.66	GO:0044237, GO:0043170	cellular metabolic process, macromolecule metabolic process
3	GO:0043170	macromolecule metabolic process	23	5.2	GO:0008152	metabolic process
2	GO:0050896	response to stimulus	14	5.21	GO:0008150	biological_process
4	GO:0006810	transport	7	4.6	GO:0051234	establishment of localization
3	GO:0044281	small molecule metabolic process	28	4.37	GO:0008152	metabolic process
9	GO:0046039	GTP metabolic process	7	4.2	GO:0009205	purine ribonucleoside triphosphate metabolic process
9	GO:0009207	purine ribonucleoside triphosphate catabolic process	7	4.2	GO:0009205, GO:0009154, GO:0009203, GO:0009146	purine ribonucleoside triphosphate metabolic process, purine ribonucleotide catabolic process, ribonucleoside triphosphate catabolic process, purine nucleoside triphosphate catabolic process
6	GO:0006412	translation	5	4.2	GO:0010467, GO:0034645, GO:0044267	gene expression, cellular macromolecule biosynthetic process, cellular protein metabolic process
4	GO:0044249	cellular biosynthetic process	19	3.92	GO:0044237, GO:0009058	cellular metabolic process, biosynthetic process
5	GO:0034645	cellular macromolecule biosynthetic process	9	3.63	GO:0044260, GO:0044249, GO:0009059	cellular macromolecule metabolic process, cellular biosynthetic process, macromolecule biosynthetic process
7	GO:0043623	cellular protein complex assembly	6	3.6	GO:0034622, GO:0006461	cellular macromolecular complex assembly, protein complex assembly
3	GO:0007017	microtubule-based process	6	3.6	GO:0009987	cellular process
3	GO:0006928	cellular component movement	6	3.6	GO:0009987	cellular process
4	GO:0006730	one-carbon metabolic process	4	3.6	GO:0044237, GO:0044281	cellular metabolic process, small molecule metabolic process
6	GO:0042398	cellular modified amino acid biosynthetic process	4	3.2	GO:0006575, GO:0008652	cellular modified amino acid metabolic process, cellular amino acid biosynthetic process
8	GO:0009205	purine ribonucleoside triphosphate metabolic process	8	3.1	GO:0009199, GO:0009144, GO:0009150	ribonucleoside triphosphate metabolic process, purine nucleoside triphosphate metabolic process, purine ribonucleotide metabolic process
4	GO:0010467	gene expression	7	3.03	GO:0043170	macromolecule metabolic process
6	GO:0009117	nucleotide metabolic process	13	3.02	GO:0006753	nucleoside phosphate metabolic process
5	GO:0006096	glycolysis	3	3	GO:0006091, GO:0006007	generation of precursor metabolites and energy, glucose catabolic process
6	GO:0009813	flavonoid biosynthetic process	3	3	GO:0009812, GO:0009699	flavonoid metabolic process, phenylpropanoid biosynthetic process
8	GO:0006007	glucose catabolic process	5	3	GO:0019320, GO:0006006	hexose catabolic process, glucose metabolic process
8	GO:0006099	tricarboxylic acid cycle	3	3	GO:0009060, GO:0046356	aerobic respiration, acetyl-CoA catabolic process
9	GO:0006511	ubiquitin-dependent protein catabolic process	3	3	GO:0019941	modification-dependent protein catabolic process
4	GO:0006091	generation of precursor metabolites and energy	7	2.79	GO:0044237	cellular metabolic process
3	GO:0051234	establishment of localization	7	2.76	GO:0051179, GO:0008150	localization, biological_process
4	GO:0050794	regulation of cellular process	9	2.67	GO:0050789, GO:0009987	regulation of biological process, cellular process
5	GO:0006508	proteolysis	5	2.65	GO:0019538	protein metabolic process
6	GO:0015031	protein transport	3	2.6	GO:0045184, GO:0006810	establishment of protein localization, transport
3	GO:0009058	biosynthetic process	20	2.57	GO:0008152	metabolic process
8	GO:0009154	purine ribonucleotide catabolic process	7	2.52	GO:0009261, GO:0006195, GO:0009150	ribonucleotide catabolic process, purine nucleotide catabolic process, purine ribonucleotide metabolic process
8	GO:0009146	purine nucleoside triphosphate catabolic process	7	2.52	GO:0009143, GO:0006195, GO:0009144	nucleoside triphosphate catabolic process, purine nucleotide catabolic process, purine nucleoside triphosphate metabolic process
8	GO:0009203	ribonucleoside triphosphate catabolic process	7	2.52	GO:0009261, GO:0009143, GO:0009199	ribonucleotide catabolic process, nucleoside triphosphate catabolic process, ribonucleoside triphosphate metabolic process
4	GO:0006520	cellular amino acid metabolic process	6	2.37	GO:0044238, GO:0044106, GO:0019752	primary metabolic process, cellular amine metabolic process, carboxylic acid metabolic process
5	GO:0008652	cellular amino acid biosynthetic process	5	2.28	GO:0009309, GO:0006520, GO:0046394	amine biosynthetic process, cellular amino acid metabolic process, carboxylic acid biosynthetic process
8	GO:0009199	ribonucleoside triphosphate metabolic process	8	2.29	GO:0009259, GO:0009141	ribonucleotide metabolic process, nucleoside triphosphate metabolic process
5	GO:0016192	vesicle-mediated transport	2	2.2	GO:0006810, GO:0009987	transport, cellular process
4	GO:0009059	macromolecule biosynthetic process	9	2.18	GO:0043170, GO:0009058	macromolecule metabolic process, biosynthetic process
6	GO:0006461	protein complex assembly	6	2.16	GO:0065003, GO:0070271, GO:0071822	macromolecular complex assembly, protein complex biogenesis, protein complex subunit organization
6	GO:0034622	cellular macromolecular complex assembly	6	2.16	GO:0065003, GO:0034621, GO:0071844	macromolecular complex assembly, cellular macromolecular complex subunit organization, cellular component assembly at cellular level
6	GO:0019752	carboxylic acid metabolic process	8	2.14	GO:0043436	oxoacid metabolic process
4	GO:0005975	carbohydrate metabolic process	9	2.13	GO:0044238	primary metabolic process
7	GO:0009150	purine ribonucleotide metabolic process	9	2.07	GO:0009259, GO:0006163	ribonucleotide metabolic process, purine nucleotide metabolic process
5	GO:0006098	pentose-phosphate shunt	2	2	GO:0006740, GO:0006007	NADPH regeneration, glucose catabolic process
5	GO:0009651	response to salt stress	2	2	GO:0006970	response to osmotic stress
5	GO:0006662	glycerol ether metabolic process	2	2	GO:0018904	organic ether metabolic process
6	GO:0007264	small GTPase mediated signal transduction	2	2	GO:0035556	intracellular signal transduction
8	GO:0006108	malate metabolic process	2	2	GO:0043648	dicarboxylic acid metabolic process
6	GO:0046686	response to cadmium ion	2	2	GO:0010038	response to metal ion
4	GO:0045454	cell redox homeostasis	2	2	GO:0019725, GO:0050794	cellular homeostasis, regulation of cellular process
6	GO:0006556	S-adenosylmethionine biosynthetic process	2	2	GO:0046500, GO:0046129, GO:0044272, GO:0042398, GO:0009108	S-adenosylmethionine metabolic process, purine ribonucleoside biosynthetic process, sulfur compound biosynthetic process, cellular modified amino acid biosynthetic process, coenzyme biosynthetic process
6	GO:0016310	phosphorylation	3	1.96	GO:0006796	phosphate-containing compound metabolic process
5	GO:0006575	cellular modified amino acid metabolic process	4	1.92	GO:0006520	cellular amino acid metabolic process
7	GO:0009144	purine nucleoside triphosphate metabolic process	8	1.86	GO:0009141, GO:0006163	nucleoside triphosphate metabolic process, purine nucleotide metabolic process
4	GO:0034641	cellular nitrogen compound metabolic process	23	1.86	GO:0044237, GO:0006807	cellular metabolic process, nitrogen compound metabolic process
6	GO:0006753	nucleoside phosphate metabolic process	13	1.81	GO:0055086	nucleobase-containing small molecule metabolic process
8	GO:0006006	glucose metabolic process	5	1.8	GO:0019318	hexose metabolic process
7	GO:0046356	acetyl-CoA catabolic process	3	1.8	GO:0009109, GO:0006084	coenzyme catabolic process, acetyl-CoA metabolic process
8	GO:0046129	purine ribonucleoside biosynthetic process	3	1.8	GO:0042455, GO:0042451, GO:0046128	ribonucleoside biosynthetic process, purine nucleoside biosynthetic process, purine ribonucleoside metabolic process
6	GO:0009699	phenylpropanoid biosynthetic process	3	1.8	GO:0019438, GO:0009698	aromatic compound biosynthetic process, phenylpropanoid metabolic process
6	GO:0009812	flavonoid metabolic process	3	1.8	GO:0009698	phenylpropanoid metabolic process
6	GO:0009060	aerobic respiration	3	1.8	GO:0045333	cellular respiration
8	GO:0019941	modification-dependent protein catabolic process	3	1.8	GO:0043632, GO:0051603	modification-dependent macromolecule catabolic process, proteolysis involved in cellular protein catabolic process
5	GO:0010038	response to metal ion	3	1.8	GO:0010035	response to inorganic substance
8	GO:0019320	hexose catabolic process	5	1.8	GO:0019318, GO:0046365	hexose metabolic process, monosaccharide catabolic process
4	GO:0010035	response to inorganic substance	4	1.68	GO:0042221	response to chemical stimulus
4	GO:0007165	signal transduction	4	1.68	GO:0023052, GO:0051716, GO:0050794, GO:0007154	signaling, cellular response to stimulus, regulation of cellular process, cell communication
2	GO:0051179	localization	7	1.65	GO:0008150	biological_process
3	GO:0050789	regulation of biological process	10	1.64	GO:0065007, GO:0008150	biological regulation, biological_process
8	GO:0046939	nucleotide phosphorylation	2	1.6	GO:0016310, GO:0009117	phosphorylation, nucleotide metabolic process
5	GO:0042742	defense response to bacterium	2	1.6	GO:0006952, GO:0009617	defense response, response to bacterium
5	GO:0044271	cellular nitrogen compound biosynthetic process	9	1.59	GO:0044249, GO:0034641	cellular biosynthetic process, cellular nitrogen compound metabolic process
5	GO:0044272	sulfur compound biosynthetic process	3	1.56	GO:0006790, GO:0044249	sulfur compound metabolic process, cellular biosynthetic process
5	GO:0045184	establishment of protein localization	3	1.56	GO:0051234, GO:0008104	establishment of localization, protein localization
7	GO:0006195	purine nucleotide catabolic process	7	1.51	GO:0072523, GO:0006163, GO:0009166	purine-containing compound catabolic process, purine nucleotide metabolic process, nucleotide catabolic process
7	GO:0009261	ribonucleotide catabolic process	7	1.51	GO:0009259, GO:0009166	ribonucleotide metabolic process, nucleotide catabolic process
7	GO:0009143	nucleoside triphosphate catabolic process	7	1.51	GO:0009141, GO:0009166	nucleoside triphosphate metabolic process, nucleotide catabolic process
4	GO:0044262	cellular carbohydrate metabolic process	7	1.52	GO:0044237, GO:0005975	cellular metabolic process, carbohydrate metabolic process
8	GO:0009259	ribonucleotide metabolic process	9	1.5	GO:0009117	nucleotide metabolic process
5	GO:0006732	coenzyme metabolic process	7	1.46	GO:0051186	cofactor metabolic process
5	GO:0055085	transmembrane transport	2	1.43	GO:0006810, GO:0009987	transport, cellular process
5	GO:0044106	cellular amine metabolic process	6	1.42	GO:0034641, GO:0009308	cellular nitrogen compound metabolic process, amine metabolic process
4	GO:0055086	nucleobase-containing small molecule metabolic process	15	1.42	GO:0006139, GO:0044281	nucleobase-containing compound metabolic process, small molecule metabolic process
4	GO:0006139	nucleobase-containing compound metabolic process	18	1.4	GO:0044238, GO:0034641	primary metabolic process, cellular nitrogen compound metabolic process
5	GO:0030163	protein catabolic process	4	1.39	GO:0019538, GO:0009057	protein metabolic process, macromolecule catabolic process
8	GO:0045892	negative regulation of transcription, DNA-dependent	2	1.36	GO:0051253, GO:0006355, GO:0006351, GO:2000113, GO:0010629	negative regulation of RNA metabolic process, regulation of transcription, DNA-dependent, transcription, DNA-dependent, negative regulation of cellular macromolecule biosynthetic process, negative regulation of gene expression
6	GO:0046394	carboxylic acid biosynthetic process	5	1.37	GO:0016053, GO:0019752	organic acid biosynthetic process, carboxylic acid metabolic process
8	GO:0009141	nucleoside triphosphate metabolic process	8	1.37	GO:0009117	nucleotide metabolic process
5	GO:0009309	amine biosynthetic process	5	1.37	GO:0044271, GO:0009308	cellular nitrogen compound biosynthetic process, amine metabolic process
4	GO:0070271	protein complex biogenesis	6	1.3	GO:0044085	cellular component biogenesis
8	GO:0009201	ribonucleoside triphosphate biosynthetic process	2	1.3	GO:0009199, GO:0009142, GO:0009260	ribonucleoside triphosphate metabolic process, nucleoside triphosphate biosynthetic process, ribonucleotide biosynthetic process
5	GO:0071822	protein complex subunit organization	6	1.3	GO:0043933	macromolecular complex subunit organization
5	GO:0071844	cellular component assembly at cellular level	6	1.3	GO:0022607, GO:0071842	cellular component assembly, cellular component organization at cellular level
5	GO:0034621	cellular macromolecular complex subunit organization	6	1.3	GO:0043933, GO:0071842	macromolecular complex subunit organization, cellular component organization at cellular level
5	GO:0065003	macromolecular complex assembly	6	1.3	GO:0043933, GO:0022607	macromolecular complex subunit organization, cellular component assembly
5	GO:0043436	oxoacid metabolic process	8	1.28	GO:0042180, GO:0006082	cellular ketone metabolic process, organic acid metabolic process
6	GO:0006163	purine nucleotide metabolic process	9	1.24	GO:0009117, GO:0072521	nucleotide metabolic process, purine-containing compound metabolic process
3	GO:0019725	cellular homeostasis	2	1.2	GO:0042592, GO:0009987	homeostatic process, cellular process
6	GO:0009108	coenzyme biosynthetic process	2	1.2	GO:0006732, GO:0051188	coenzyme metabolic process, cofactor biosynthetic process
7	GO:0043648	dicarboxylic acid metabolic process	2	1.2	GO:0019752	carboxylic acid metabolic process
4	GO:0006740	NADPH regeneration	2	1.2	GO:0055114, GO:0006739	oxidation-reduction process, NADP metabolic process
6	GO:0009165	nucleotide biosynthetic process	3	1.2	GO:0034654, GO:0009117	nucleobase-containing compound biosynthetic process, nucleotide metabolic process
4	GO:0006970	response to osmotic stress	2	1.2	GO:0006950, GO:0009628	response to stress, response to abiotic stimulus
4	GO:0018904	organic ether metabolic process	2	1.2	GO:0044281	small molecule metabolic process
5	GO:0046500	S-adenosylmethionine metabolic process	2	1.2	GO:0006732, GO:0006790, GO:0006575, GO:0046128	coenzyme metabolic process, sulfur compound metabolic process, cellular modified amino acid metabolic process, purine ribonucleoside metabolic process
5	GO:0035556	intracellular signal transduction	2	1.2	GO:0007165	signal transduction
5	GO:0006796	phosphate-containing compound metabolic process	3	1.18	GO:0006793	phosphorus metabolic process
7	GO:0010629	negative regulation of gene expression	2	1.18	GO:0010467, GO:0010468, GO:0010605	gene expression, regulation of gene expression, negative regulation of macromolecule metabolic process
3	GO:0009056	catabolic process	19	1.18	GO:0008152	metabolic process
4	GO:0046483	heterocycle metabolic process	14	1.15	GO:0044237	cellular metabolic process
3	GO:0006807	nitrogen compound metabolic process	23	1.16	GO:0008152	metabolic process
3	GO:0009628	response to abiotic stimulus	4	1.13	GO:0050896	response to stimulus
5	GO:0072521	purine-containing compound metabolic process	11	1.14	GO:0046483, GO:0034641	heterocycle metabolic process, cellular nitrogen compound metabolic process
5	GO:0034654	nucleobase-containing compound biosynthetic process	5	1.11	GO:0044271, GO:0006139	cellular nitrogen compound biosynthetic process, nucleobase-containing compound metabolic process
4	GO:0006952	defense response	4	1.11	GO:0006950	response to stress
5	GO:0018130	heterocycle biosynthetic process	6	1.11	GO:0046483, GO:0044249	heterocycle metabolic process, cellular biosynthetic process
8	GO:0046128	purine ribonucleoside metabolic process	3	1.08	GO:0009119, GO:0042278	ribonucleoside metabolic process, purine nucleoside metabolic process
8	GO:0042451	purine nucleoside biosynthetic process	3	1.08	GO:0009163, GO:0072522, GO:0042278	nucleoside biosynthetic process, purine-containing compound biosynthetic process, purine nucleoside metabolic process
6	GO:0019318	hexose metabolic process	5	1.08	GO:0005996	monosaccharide metabolic process
5	GO:0019438	aromatic compound biosynthetic process	3	1.08	GO:0006725, GO:0044249	cellular aromatic compound metabolic process, cellular biosynthetic process
6	GO:0045333	cellular respiration	3	1.08	GO:0015980	energy derivation by oxidation of organic compounds
7	GO:0051603	proteolysis involved in cellular protein catabolic process	3	1.08	GO:0044257, GO:0006508	cellular protein catabolic process, proteolysis
6	GO:0009109	coenzyme catabolic process	3	1.08	GO:0051187, GO:0006732	cofactor catabolic process, coenzyme metabolic process
6	GO:0043632	modification-dependent macromolecule catabolic process	3	1.08	GO:0044265	cellular macromolecule catabolic process
6	GO:0006084	acetyl-CoA metabolic process	3	1.08	GO:0006732	coenzyme metabolic process
8	GO:0042455	ribonucleoside biosynthetic process	3	1.08	GO:0009163, GO:0009119	nucleoside biosynthetic process, ribonucleoside metabolic process
6	GO:0046365	monosaccharide catabolic process	5	1.08	GO:0046164, GO:0044275, GO:0005996	alcohol catabolic process, cellular carbohydrate catabolic process, monosaccharide metabolic process
4	GO:0009698	phenylpropanoid metabolic process	3	1.08	GO:0006725, GO:0019748	cellular aromatic compound metabolic process, secondary metabolic process
6	GO:0009119	ribonucleoside metabolic process	4	1.08	GO:0009116	nucleoside metabolic process
3	GO:0051716	cellular response to stimulus	5	1.05	GO:0050896, GO:0009987	response to stimulus, cellular process
2	GO:0023052	signaling	4	1.01	GO:0008150	biological_process
3	GO:0042221	response to chemical stimulus	4	1.01	GO:0050896	response to stimulus
3	GO:0007154	cell communication	4	1.01	GO:0009987	cellular process
4	GO:0009057	macromolecule catabolic process	4	0.99	GO:0043170, GO:0009056	macromolecule metabolic process, catabolic process
7	GO:0009260	ribonucleotide biosynthetic process	3	0.99	GO:0009165, GO:0009259	nucleotide biosynthetic process, ribonucleotide metabolic process
6	GO:0072522	purine-containing compound biosynthetic process	5	0.98	GO:0018130, GO:0044271, GO:0072521	heterocycle biosynthetic process, cellular nitrogen compound biosynthetic process, purine-containing compound metabolic process
4	GO:0044248	cellular catabolic process	13	0.97	GO:0044237, GO:0009056	cellular metabolic process, catabolic process
4	GO:0015979	photosynthesis	2	0.96	GO:0044237	cellular metabolic process
9	GO:0009206	purine ribonucleoside triphosphate biosynthetic process	2	0.96	GO:0009201, GO:0009205, GO:0009152, GO:0009145	ribonucleoside triphosphate biosynthetic process, purine ribonucleoside triphosphate metabolic process, purine ribonucleotide biosynthetic process, purine nucleoside triphosphate biosynthetic process
4	GO:0009617	response to bacterium	2	0.96	GO:0051707	response to other organism
4	GO:0008104	protein localization	3	0.94	GO:0033036	macromolecule localization
4	GO:0006790	sulfur compound metabolic process	3	0.94	GO:0044237	cellular metabolic process
8	GO:0009152	purine ribonucleotide biosynthetic process	3	0.94	GO:0006164, GO:0009260, GO:0009150	purine nucleotide biosynthetic process, ribonucleotide biosynthetic process, purine ribonucleotide metabolic process
6	GO:0072523	purine-containing compound catabolic process	7	0.91	GO:0046700, GO:0044270, GO:0072521	heterocycle catabolic process, cellular nitrogen compound catabolic process, purine-containing compound metabolic process
6	GO:0009166	nucleotide catabolic process	7	0.91	GO:0034655, GO:0009117	nucleobase-containing compound catabolic process, nucleotide metabolic process
4	GO:0051186	cofactor metabolic process	7	0.88	GO:0044237	cellular metabolic process
6	GO:0010468	regulation of gene expression	2	0.85	GO:0010467, GO:0060255	gene expression, regulation of macromolecule metabolic process
3	GO:0016043	cellular component organization	8	0.85	GO:0071840	cellular component organization or biogenesis
3	GO:0071841	cellular component organization or biogenesis at cellular level	8	0.85	GO:0071840, GO:0009987	cellular component organization or biogenesis, cellular process
4	GO:0045087	innate immune response	3	0.85	GO:0006955, GO:0006952	immune response, defense response
4	GO:0009308	amine metabolic process	6	0.85	GO:0006807	nitrogen compound metabolic process
6	GO:0045088	regulation of innate immune response	2	0.82	GO:0050776, GO:0045087, GO:0031347	regulation of immune response, innate immune response, regulation of defense response
5	GO:0016053	organic acid biosynthetic process	5	0.82	GO:0044283, GO:0006082, GO:0044249	small molecule biosynthetic process, organic acid metabolic process, cellular biosynthetic process
4	GO:0071842	cellular component organization at cellular level	7	0.82	GO:0071841, GO:0016043	cellular component organization or biogenesis at cellular level, cellular component organization
8	GO:2000113	negative regulation of cellular macromolecule biosynthetic process	2	0.82	GO:0034645, GO:2000112, GO:0031327, GO:0010558	cellular macromolecule biosynthetic process, regulation of cellular macromolecule biosynthetic process, negative regulation of cellular biosynthetic process, negative regulation of macromolecule biosynthetic process
7	GO:0051253	negative regulation of RNA metabolic process	2	0.82	GO:0051252, GO:0016070, GO:0045934, GO:0010605	regulation of RNA metabolic process, RNA metabolic process, negative regulation of nucleobase-containing compound metabolic process, negative regulation of macromolecule metabolic process
2	GO:0065007	biological regulation	10	0.81	GO:0008150	biological_process
7	GO:0006355	regulation of transcription, DNA-dependent	2	0.82	GO:0006351, GO:2000112, GO:0010468, GO:2001141	transcription, DNA-dependent, regulation of cellular macromolecule biosynthetic process, regulation of gene expression, regulation of RNA biosynthetic process
4	GO:0006082	organic acid metabolic process	8	0.77	GO:0044237, GO:0044281	cellular metabolic process, small molecule metabolic process
4	GO:0022607	cellular component assembly	6	0.78	GO:0044085, GO:0016043	cellular component biogenesis, cellular component organization
7	GO:0009142	nucleoside triphosphate biosynthetic process	2	0.78	GO:0009165, GO:0009141	nucleotide biosynthetic process, nucleoside triphosphate metabolic process
4	GO:0043933	macromolecular complex subunit organization	6	0.78	GO:0016043	cellular component organization
4	GO:0042180	cellular ketone metabolic process	8	0.77	GO:0044237, GO:0044281	cellular metabolic process, small molecule metabolic process
5	GO:0090304	nucleic acid metabolic process	3	0.75	GO:0006139	nucleobase-containing compound metabolic process
8	GO:0006739	NADP metabolic process	2	0.72	GO:0046496	nicotinamide nucleotide metabolic process
4	GO:0051649	establishment of localization in cell	2	0.72	GO:0051234, GO:0051641	establishment of localization, cellular localization
4	GO:0042592	homeostatic process	2	0.72	GO:0065008	regulation of biological quality
5	GO:0051188	cofactor biosynthetic process	2	0.72	GO:0051186, GO:0044249	cofactor metabolic process, cellular biosynthetic process
3	GO:0051707	response to other organism	2	0.72	GO:0051704, GO:0009607	multi-organism process, response to biotic stimulus
4	GO:0044283	small molecule biosynthetic process	6	0.71	GO:0009058, GO:0044281	biosynthetic process, small molecule metabolic process
6	GO:0010605	negative regulation of macromolecule metabolic process	2	0.71	GO:0043170, GO:0060255, GO:0009892	macromolecule metabolic process, regulation of macromolecule metabolic process, negative regulation of metabolic process
4	GO:0006793	phosphorus metabolic process	3	0.71	GO:0044237	cellular metabolic process
6	GO:0005996	monosaccharide metabolic process	5	0.65	GO:0044262, GO:0006066	cellular carbohydrate metabolic process, alcohol metabolic process
5	GO:0044265	cellular macromolecule catabolic process	3	0.65	GO:0044260, GO:0044248, GO:0009057	cellular macromolecule metabolic process, cellular catabolic process, macromolecule catabolic process
4	GO:0015980	energy derivation by oxidation of organic compounds	3	0.65	GO:0055114, GO:0006091	oxidation-reduction process, generation of precursor metabolites and energy
6	GO:0044257	cellular protein catabolic process	3	0.65	GO:0044267, GO:0030163, GO:0044265	cellular protein metabolic process, protein catabolic process, cellular macromolecule catabolic process
4	GO:0006725	cellular aromatic compound metabolic process	3	0.65	GO:0044237	cellular metabolic process
6	GO:0044275	cellular carbohydrate catabolic process	5	0.65	GO:0044262, GO:0016052	cellular carbohydrate metabolic process, carbohydrate catabolic process
6	GO:0009163	nucleoside biosynthetic process	3	0.65	GO:0034654, GO:0009116	nucleobase-containing compound biosynthetic process, nucleoside metabolic process
3	GO:0019748	secondary metabolic process	3	0.65	GO:0008152	metabolic process
5	GO:0046164	alcohol catabolic process	5	0.65	GO:0044282, GO:0006066	small molecule catabolic process, alcohol metabolic process
6	GO:0009116	nucleoside metabolic process	4	0.65	GO:0055086	nucleobase-containing small molecule metabolic process
5	GO:0051187	cofactor catabolic process	3	0.65	GO:0044248, GO:0051186	cellular catabolic process, cofactor metabolic process
6	GO:0042278	purine nucleoside metabolic process	3	0.65	GO:0009116, GO:0072521	nucleoside metabolic process, purine-containing compound metabolic process
4	GO:0019222	regulation of metabolic process	3	0.6	GO:0008152, GO:0050789	metabolic process, regulation of biological process
8	GO:0009145	purine nucleoside triphosphate biosynthetic process	2	0.58	GO:0009144, GO:0006164, GO:0009142	purine nucleoside triphosphate metabolic process, purine nucleotide biosynthetic process, nucleoside triphosphate biosynthetic process
7	GO:0006164	purine nucleotide biosynthetic process	3	0.56	GO:0009165, GO:0072522, GO:0006163	nucleotide biosynthetic process, purine-containing compound biosynthetic process, purine nucleotide metabolic process
3	GO:0033036	macromolecule localization	3	0.56	GO:0051179	localization
5	GO:0046700	heterocycle catabolic process	7	0.54	GO:0046483, GO:0044248	heterocycle metabolic process, cellular catabolic process
5	GO:0034655	nucleobase-containing compound catabolic process	7	0.54	GO:0044270, GO:0006139	cellular nitrogen compound catabolic process, nucleobase-containing compound metabolic process
3	GO:0006955	immune response	3	0.51	GO:0050896, GO:0002376	response to stimulus, immune system process
5	GO:0060255	regulation of macromolecule metabolic process	2	0.51	GO:0019222, GO:0043170	regulation of metabolic process, macromolecule metabolic process
2	GO:0071840	cellular component organization or biogenesis	8	0.51	GO:0008150	biological_process
4	GO:0016051	carbohydrate biosynthetic process	2	0.49	GO:0009058, GO:0005975	biosynthetic process, carbohydrate metabolic process
5	GO:0050776	regulation of immune response	2	0.49	GO:0002682, GO:0048583, GO:0006955	regulation of immune system process, regulation of response to stimulus, immune response
7	GO:0031327	negative regulation of cellular biosynthetic process	2	0.49	GO:0044249, GO:0031326, GO:0031324, GO:0009890	cellular biosynthetic process, regulation of cellular biosynthetic process, negative regulation of cellular metabolic process, negative regulation of biosynthetic process
7	GO:2001141	regulation of RNA biosynthetic process	2	0.49	GO:0032774, GO:0051252, GO:0031326	RNA biosynthetic process, regulation of RNA metabolic process, regulation of cellular biosynthetic process
6	GO:0006351	transcription, DNA-dependent	2	0.49	GO:0010467, GO:0034645, GO:0032774	gene expression, cellular macromolecule biosynthetic process, RNA biosynthetic process
7	GO:2000112	regulation of cellular macromolecule biosynthetic process	2	0.49	GO:0010556, GO:0031326, GO:0034645	regulation of macromolecule biosynthetic process, regulation of cellular biosynthetic process, cellular macromolecule biosynthetic process
7	GO:0051252	regulation of RNA metabolic process	2	0.49	GO:0019219, GO:0060255, GO:0016070	regulation of nucleobase-containing compound metabolic process, regulation of macromolecule metabolic process, RNA metabolic process
6	GO:0031347	regulation of defense response	2	0.49	GO:0080134, GO:0006952	regulation of response to stress, defense response
7	GO:0045934	negative regulation of nucleobase-containing compound metabolic process	2	0.49	GO:0051172, GO:0031324, GO:0019219, GO:0006139	negative regulation of nitrogen compound metabolic process, negative regulation of cellular metabolic process, regulation of nucleobase-containing compound metabolic process, nucleobase-containing compound metabolic process
7	GO:0010558	negative regulation of macromolecule biosynthetic process	2	0.49	GO:0010556, GO:0009059, GO:0010605, GO:0009890	regulation of macromolecule biosynthetic process, macromolecule biosynthetic process, negative regulation of macromolecule metabolic process, negative regulation of biosynthetic process
3	GO:0044085	cellular component biogenesis	6	0.47	GO:0071840	cellular component organization or biogenesis
2	GO:0051704	multi-organism process	2	0.43	GO:0008150	biological_process
3	GO:0051641	cellular localization	2	0.43	GO:0051179, GO:0009987	localization, cellular process
3	GO:0009607	response to biotic stimulus	2	0.43	GO:0050896	response to stimulus
5	GO:0080134	regulation of response to stress	2	0.44	GO:0006950, GO:0048583	response to stress, regulation of response to stimulus
3	GO:0065008	regulation of biological quality	2	0.43	GO:0065007	biological regulation
7	GO:0046496	nicotinamide nucleotide metabolic process	2	0.43	GO:0019362	pyridine nucleotide metabolic process
4	GO:0006066	alcohol metabolic process	5	0.39	GO:0044281	small molecule metabolic process
4	GO:0016052	carbohydrate catabolic process	5	0.39	GO:0005975, GO:0009056	carbohydrate metabolic process, catabolic process
4	GO:0044282	small molecule catabolic process	5	0.39	GO:0009056, GO:0044281	catabolic process, small molecule metabolic process
5	GO:0044270	cellular nitrogen compound catabolic process	7	0.33	GO:0044248, GO:0034641	cellular catabolic process, cellular nitrogen compound metabolic process
5	GO:0009892	negative regulation of metabolic process	2	0.31	GO:0019222, GO:0008152, GO:0048519	regulation of metabolic process, metabolic process, negative regulation of biological process
2	GO:0002376	immune system process	3	0.31	GO:0008150	biological_process
5	GO:0032774	RNA biosynthetic process	2	0.29	GO:0016070, GO:0044249	RNA metabolic process, cellular biosynthetic process
6	GO:0031326	regulation of cellular biosynthetic process	2	0.29	GO:0044249, GO:0031323, GO:0009889	cellular biosynthetic process, regulation of cellular metabolic process, regulation of biosynthetic process
6	GO:0010556	regulation of macromolecule biosynthetic process	2	0.29	GO:0009059, GO:0060255, GO:0009889	macromolecule biosynthetic process, regulation of macromolecule metabolic process, regulation of biosynthetic process
4	GO:0002682	regulation of immune system process	2	0.29	GO:0050789, GO:0002376	regulation of biological process, immune system process
6	GO:0031324	negative regulation of cellular metabolic process	2	0.29	GO:0048523, GO:0031323, GO:0044237, GO:0009892	negative regulation of cellular process, regulation of cellular metabolic process, cellular metabolic process, negative regulation of metabolic process
6	GO:0019219	regulation of nucleobase-containing compound metabolic process	2	0.29	GO:0051171, GO:0080090, GO:0006139, GO:0031323	regulation of nitrogen compound metabolic process, regulation of primary metabolic process, nucleobase-containing compound metabolic process, regulation of cellular metabolic process
6	GO:0009890	negative regulation of biosynthetic process	2	0.29	GO:0009058, GO:0009892, GO:0009889	biosynthetic process, negative regulation of metabolic process, regulation of biosynthetic process
6	GO:0016070	RNA metabolic process	2	0.29	GO:0090304, GO:0044260	nucleic acid metabolic process, cellular macromolecule metabolic process
4	GO:0048583	regulation of response to stimulus	2	0.29	GO:0050789, GO:0050896	regulation of biological process, response to stimulus
6	GO:0051172	negative regulation of nitrogen compound metabolic process	2	0.29	GO:0006807, GO:0051171, GO:0009892	nitrogen compound metabolic process, regulation of nitrogen compound metabolic process, negative regulation of metabolic process
6	GO:0019362	pyridine nucleotide metabolic process	2	0.26	GO:0006733, GO:0009117, GO:0072524	oxidoreduction coenzyme metabolic process, nucleotide metabolic process, pyridine-containing compound metabolic process
4	GO:0048519	negative regulation of biological process	2	0.18	GO:0050789, GO:0008150	regulation of biological process, biological_process
5	GO:0051171	regulation of nitrogen compound metabolic process	2	0.18	GO:0019222, GO:0006807	regulation of metabolic process, nitrogen compound metabolic process
5	GO:0080090	regulation of primary metabolic process	2	0.18	GO:0019222, GO:0044238	regulation of metabolic process, primary metabolic process
5	GO:0031323	regulation of cellular metabolic process	2	0.18	GO:0044237, GO:0019222, GO:0050794	cellular metabolic process, regulation of metabolic process, regulation of cellular process
5	GO:0048523	negative regulation of cellular process	2	0.18	GO:0009987, GO:0050794, GO:0048519	cellular process, regulation of cellular process, negative regulation of biological process
5	GO:0009889	regulation of biosynthetic process	2	0.18	GO:0019222, GO:0009058	regulation of metabolic process, biosynthetic process
5	GO:0072524	pyridine-containing compound metabolic process	2	0.16	GO:0046483, GO:0034641	heterocycle metabolic process, cellular nitrogen compound metabolic process
6	GO:0006733	oxidoreduction coenzyme metabolic process	2	0.16	GO:0006732	coenzyme metabolic process
Molecular Function terms with at least 2 proteins
LevelGO	Term(Acc)	Term(Name)	#Seq	Score	Parents(Acc)	Parents(Name)
1	GO:0003674	molecular_function	83	28.61
2	GO:0005488	binding	50	18.36	GO:0003674	molecular_function
2	GO:0003824	catalytic activity	69	16.1	GO:0003674	molecular_function
7	GO:0005524	ATP binding	15	15	GO:0035639, GO:0032559	purine ribonucleoside triphosphate binding, adenyl ribonucleotide binding
6	GO:0035639	purine ribonucleoside triphosphate binding	23	13.8	GO:0032555	purine ribonucleotide binding
2	GO:0005198	structural molecule activity	11	10.2	GO:0003674	molecular_function
5	GO:0046872	metal ion binding	15	9.82	GO:0043169	cation binding
6	GO:0032559	adenyl ribonucleotide binding	15	9	GO:0030554, GO:0032555	adenyl nucleotide binding, purine ribonucleotide binding
3	GO:0016787	hydrolase activity	28	8.63	GO:0003824	catalytic activity
3	GO:0000166	nucleotide binding	30	8.38	GO:0005488	binding
5	GO:0032555	purine ribonucleotide binding	23	8.28	GO:0017076, GO:0032553	purine nucleotide binding, ribonucleotide binding
3	GO:0016491	oxidoreductase activity	18	6.94	GO:0003824	catalytic activity
4	GO:0043169	cation binding	16	6.89	GO:0043167	ion binding
3	GO:0016740	transferase activity	18	5.79	GO:0003824	catalytic activity
5	GO:0030554	adenyl nucleotide binding	15	5.4	GO:0017076	purine nucleotide binding
4	GO:0032553	ribonucleotide binding	23	4.97	GO:0000166	nucleotide binding
4	GO:0017076	purine nucleotide binding	23	4.97	GO:0000166	nucleotide binding
3	GO:0043167	ion binding	16	4.13	GO:0005488	binding
6	GO:0016462	pyrophosphatase activity	11	3.3	GO:0016818	hydrolase activity, acting on acid anhydrides, in phosphorus-containing anhydrides
5	GO:0016818	hydrolase activity, acting on acid anhydrides, in phosphorus-containing anhydrides	11	1.98	GO:0016817	hydrolase activity, acting on acid anhydrides
4	GO:0016817	hydrolase activity, acting on acid anhydrides	11	1.76	GO:0016787	hydrolase activity

## Sheet: RIPE
GO terms for Up- and down-regulated proteins at RIPE
GO terms for up-regulated proteins at RIPE
Biological Process terms with at least 2 proteins
LevelGO	Term(Acc)	Term(Name)	# of proteins	Score	Parents(Acc)	Parents(Name)
2	GO:0008152	metabolic process	92	28.5	GO:0008150	biological_process
1	GO:0008150	biological_process	98	23.12
3	GO:0055114	oxidation-reduction process	26	18.46	GO:0008152	metabolic process
3	GO:0044237	cellular metabolic process	69	13.23	GO:0008152, GO:0009987	metabolic process, cellular process
2	GO:0009987	cellular process	73	12.97	GO:0008150	biological_process
3	GO:0044238	primary metabolic process	66	10	GO:0008152	metabolic process
6	GO:0016310	phosphorylation	11	6.78	GO:0006796	phosphate-containing compound metabolic process
3	GO:0043170	macromolecule metabolic process	30	6.78	GO:0008152	metabolic process
4	GO:0019538	protein metabolic process	23	6.5	GO:0044238, GO:0043170	primary metabolic process, macromolecule metabolic process
4	GO:0044249	cellular biosynthetic process	27	6.07	GO:0044237, GO:0009058	cellular metabolic process, biosynthetic process
4	GO:0044260	cellular macromolecule metabolic process	26	6.03	GO:0044237, GO:0043170	cellular metabolic process, macromolecule metabolic process
3	GO:0006950	response to stress	12	6.01	GO:0050896	response to stimulus
5	GO:0006096	glycolysis	6	6	GO:0006091, GO:0006007	generation of precursor metabolites and energy, glucose catabolic process
8	GO:0006007	glucose catabolic process	9	6	GO:0019320, GO:0006006	hexose catabolic process, glucose metabolic process
10	GO:0006184	GTP catabolic process	6	6	GO:0046039, GO:0009207	GTP metabolic process, purine ribonucleoside triphosphate catabolic process
4	GO:0005975	carbohydrate metabolic process	17	5.92	GO:0044238	primary metabolic process
5	GO:0044267	cellular protein metabolic process	19	5.83	GO:0019538, GO:0044260	protein metabolic process, cellular macromolecule metabolic process
2	GO:0050896	response to stimulus	20	5.74	GO:0008150	biological_process
5	GO:0034645	cellular macromolecule biosynthetic process	13	5.62	GO:0044260, GO:0044249, GO:0009059	cellular macromolecule metabolic process, cellular biosynthetic process, macromolecule biosynthetic process
3	GO:0009058	biosynthetic process	29	5.5	GO:0008152	metabolic process
4	GO:0006091	generation of precursor metabolites and energy	13	5.22	GO:0044237	cellular metabolic process
8	GO:0015991	ATP hydrolysis coupled proton transport	5	5	GO:0015988	energy coupled proton transport, against electrochemical gradient
8	GO:0006099	tricarboxylic acid cycle	5	5	GO:0009060, GO:0046356	aerobic respiration, acetyl-CoA catabolic process
4	GO:0010467	gene expression	12	4.92	GO:0043170	macromolecule metabolic process
5	GO:0006796	phosphate-containing compound metabolic process	13	4.88	GO:0006793	phosphorus metabolic process
9	GO:0009207	purine ribonucleoside triphosphate catabolic process	8	4.8	GO:0009205, GO:0009154, GO:0009203, GO:0009146	purine ribonucleoside triphosphate metabolic process, purine ribonucleotide catabolic process, ribonucleoside triphosphate catabolic process, purine nucleoside triphosphate catabolic process
7	GO:0006355	regulation of transcription, DNA-dependent	5	4.6	GO:0006351, GO:2000112, GO:0010468, GO:2001141	transcription, DNA-dependent, regulation of cellular macromolecule biosynthetic process, regulation of gene expression, regulation of RNA biosynthetic process
6	GO:0006412	translation	8	4.48	GO:0010467, GO:0034645, GO:0044267	gene expression, cellular macromolecule biosynthetic process, cellular protein metabolic process
5	GO:0006508	proteolysis	6	4.43	GO:0019538	protein metabolic process
8	GO:0006006	glucose metabolic process	9	4.2	GO:0019318	hexose metabolic process
9	GO:0046039	GTP metabolic process	7	4.2	GO:0009205	purine ribonucleoside triphosphate metabolic process
8	GO:0009205	purine ribonucleoside triphosphate metabolic process	10	4.03	GO:0009199, GO:0009144, GO:0009150	ribonucleoside triphosphate metabolic process, purine nucleoside triphosphate metabolic process, purine ribonucleotide metabolic process
4	GO:0007018	microtubule-based movement	4	4	GO:0007017, GO:0006928	microtubule-based process, cellular component movement
5	GO:0006098	pentose-phosphate shunt	4	4	GO:0006740, GO:0006007	NADPH regeneration, glucose catabolic process
5	GO:0009651	response to salt stress	4	4	GO:0006970	response to osmotic stress
8	GO:0051258	protein polymerization	4	4	GO:0043623	cellular protein complex assembly
6	GO:0046686	response to cadmium ion	4	4	GO:0010038	response to metal ion
4	GO:0044262	cellular carbohydrate metabolic process	13	3.9	GO:0044237, GO:0005975	cellular metabolic process, carbohydrate metabolic process
6	GO:0006351	transcription, DNA-dependent	5	3.72	GO:0010467, GO:0034645, GO:0032774	gene expression, cellular macromolecule biosynthetic process, RNA biosynthetic process
8	GO:0019320	hexose catabolic process	9	3.6	GO:0019318, GO:0046365	hexose metabolic process, monosaccharide catabolic process
6	GO:0006468	protein phosphorylation	4	3.6	GO:0016310, GO:0006464	phosphorylation, protein modification process
6	GO:0019318	hexose metabolic process	10	3.48	GO:0005996	monosaccharide metabolic process
4	GO:0050794	regulation of cellular process	12	3.41	GO:0050789, GO:0009987	regulation of biological process, cellular process
4	GO:0009059	macromolecule biosynthetic process	13	3.37	GO:0043170, GO:0009058	macromolecule metabolic process, biosynthetic process
4	GO:0007165	signal transduction	6	3.24	GO:0023052, GO:0051716, GO:0050794, GO:0007154	signaling, cellular response to stimulus, regulation of cellular process, cell communication
4	GO:0006810	transport	9	3.12	GO:0051234	establishment of localization
7	GO:0046356	acetyl-CoA catabolic process	5	3	GO:0009109, GO:0006084	coenzyme catabolic process, acetyl-CoA metabolic process
5	GO:0042742	defense response to bacterium	3	3	GO:0006952, GO:0009617	defense response, response to bacterium
6	GO:0009060	aerobic respiration	5	3	GO:0045333	cellular respiration
7	GO:0015988	energy coupled proton transport, against electrochemical gradient	5	3	GO:0015992, GO:0034220	proton transport, ion transmembrane transport
4	GO:0006793	phosphorus metabolic process	13	2.93	GO:0044237	cellular metabolic process
8	GO:0009154	purine ribonucleotide catabolic process	8	2.88	GO:0009261, GO:0006195, GO:0009150	ribonucleotide catabolic process, purine nucleotide catabolic process, purine ribonucleotide metabolic process
8	GO:0009146	purine nucleoside triphosphate catabolic process	8	2.88	GO:0009143, GO:0006195, GO:0009144	nucleoside triphosphate catabolic process, purine nucleotide catabolic process, purine nucleoside triphosphate metabolic process
3	GO:0042221	response to chemical stimulus	11	2.89	GO:0050896	response to stimulus
8	GO:0009203	ribonucleoside triphosphate catabolic process	8	2.88	GO:0009261, GO:0009143, GO:0009199	ribonucleotide catabolic process, nucleoside triphosphate catabolic process, ribonucleoside triphosphate metabolic process
8	GO:0009199	ribonucleoside triphosphate metabolic process	10	2.85	GO:0009259, GO:0009141	ribonucleotide metabolic process, nucleoside triphosphate metabolic process
6	GO:0006464	protein modification process	7	2.81	GO:0043412, GO:0044267	macromolecule modification, cellular protein metabolic process
6	GO:0010468	regulation of gene expression	5	2.76	GO:0010467, GO:0060255	gene expression, regulation of macromolecule metabolic process
7	GO:2001141	regulation of RNA biosynthetic process	5	2.76	GO:0032774, GO:0051252, GO:0031326	RNA biosynthetic process, regulation of RNA metabolic process, regulation of cellular biosynthetic process
7	GO:2000112	regulation of cellular macromolecule biosynthetic process	5	2.76	GO:0010556, GO:0031326, GO:0034645	regulation of macromolecule biosynthetic process, regulation of cellular biosynthetic process, cellular macromolecule biosynthetic process
6	GO:0031326	regulation of cellular biosynthetic process	6	2.62	GO:0044249, GO:0031323, GO:0009889	cellular biosynthetic process, regulation of cellular metabolic process, regulation of biosynthetic process
6	GO:0009699	phenylpropanoid biosynthetic process	4	2.52	GO:0019438, GO:0009698	aromatic compound biosynthetic process, phenylpropanoid metabolic process
6	GO:0034220	ion transmembrane transport	5	2.52	GO:0055085, GO:0006811	transmembrane transport, ion transport
4	GO:0009698	phenylpropanoid metabolic process	5	2.51	GO:0006725, GO:0019748	cellular aromatic compound metabolic process, secondary metabolic process
9	GO:0046034	ATP metabolic process	3	2.52	GO:0009205	purine ribonucleoside triphosphate metabolic process
6	GO:0015992	proton transport	5	2.52	GO:0006818, GO:0015672	hydrogen transport, monovalent inorganic cation transport
5	GO:0055085	transmembrane transport	6	2.51	GO:0006810, GO:0009987	transport, cellular process
6	GO:0019752	carboxylic acid metabolic process	13	2.47	GO:0043436	oxoacid metabolic process
6	GO:0005996	monosaccharide metabolic process	10	2.45	GO:0044262, GO:0006066	cellular carbohydrate metabolic process, alcohol metabolic process
6	GO:0045333	cellular respiration	6	2.42	GO:0015980	energy derivation by oxidation of organic compounds
7	GO:0009150	purine ribonucleotide metabolic process	10	2.42	GO:0009259, GO:0006163	ribonucleotide metabolic process, purine nucleotide metabolic process
7	GO:0009144	purine nucleoside triphosphate metabolic process	10	2.42	GO:0009141, GO:0006163	nucleoside triphosphate metabolic process, purine nucleotide metabolic process
7	GO:0043623	cellular protein complex assembly	4	2.4	GO:0034622, GO:0006461	cellular macromolecular complex assembly, protein complex assembly
3	GO:0007017	microtubule-based process	4	2.4	GO:0009987	cellular process
4	GO:0006740	NADPH regeneration	4	2.4	GO:0055114, GO:0006739	oxidation-reduction process, NADP metabolic process
4	GO:0006970	response to osmotic stress	4	2.4	GO:0006950, GO:0009628	response to stress, response to abiotic stimulus
5	GO:0010038	response to metal ion	4	2.4	GO:0010035	response to inorganic substance
3	GO:0006928	cellular component movement	4	2.4	GO:0009987	cellular process
3	GO:0009056	catabolic process	30	2.33	GO:0008152	metabolic process
5	GO:0032774	RNA biosynthetic process	5	2.23	GO:0016070, GO:0044249	RNA metabolic process, cellular biosynthetic process
4	GO:0044248	cellular catabolic process	19	2.24	GO:0044237, GO:0009056	cellular metabolic process, catabolic process
3	GO:0044281	small molecule metabolic process	36	2.22	GO:0008152	metabolic process
10	GO:0006754	ATP biosynthetic process	3	2.2	GO:0009206, GO:0046034	purine ribonucleoside triphosphate biosynthetic process, ATP metabolic process
6	GO:0009813	flavonoid biosynthetic process	2	2.2	GO:0009812, GO:0009699	flavonoid metabolic process, phenylpropanoid biosynthetic process
3	GO:0009628	response to abiotic stimulus	6	2.18	GO:0050896	response to stimulus
2	GO:0023052	signaling	7	2.16	GO:0008150	biological_process
6	GO:0046365	monosaccharide catabolic process	9	2.16	GO:0046164, GO:0044275, GO:0005996	alcohol catabolic process, cellular carbohydrate catabolic process, monosaccharide metabolic process
3	GO:0007154	cell communication	7	2.16	GO:0009987	cellular process
5	GO:0009889	regulation of biosynthetic process	7	2.17	GO:0019222, GO:0009058	regulation of metabolic process, biosynthetic process
3	GO:0050789	regulation of biological process	13	2.12	GO:0065007, GO:0008150	biological regulation, biological_process
4	GO:0006520	cellular amino acid metabolic process	9	2.03	GO:0044238, GO:0044106, GO:0019752	primary metabolic process, cellular amine metabolic process, carboxylic acid metabolic process
9	GO:0006121	mitochondrial electron transport, succinate to ubiquinone	2	2	GO:0042775, GO:0022904	mitochondrial ATP synthesis coupled electron transport, respiratory electron transport chain
6	GO:0015074	DNA integration	2	2	GO:0006259	DNA metabolic process
7	GO:0006414	translational elongation	2	2	GO:0034645, GO:0006412	cellular macromolecule biosynthetic process, translation
10	GO:0006200	ATP catabolic process	2	2	GO:0046034, GO:0009207	ATP metabolic process, purine ribonucleoside triphosphate catabolic process
7	GO:0006413	translational initiation	2	2	GO:0006412, GO:0009987	translation, cellular process
5	GO:0009737	response to abscisic acid stimulus	2	2	GO:0009725	response to hormone stimulus
8	GO:0006108	malate metabolic process	2	2	GO:0043648	dicarboxylic acid metabolic process
8	GO:0006422	aspartyl-tRNA aminoacylation	2	2	GO:0006418	tRNA aminoacylation for protein translation
6	GO:0009809	lignin biosynthetic process	2	2	GO:0009808, GO:0009699	lignin metabolic process, phenylpropanoid biosynthetic process
6	GO:0006457	protein folding	2	2	GO:0044267	cellular protein metabolic process
9	GO:0006511	ubiquitin-dependent protein catabolic process	2	2	GO:0019941	modification-dependent protein catabolic process
8	GO:0015986	ATP synthesis coupled proton transport	2	2	GO:0006754, GO:0015985	ATP biosynthetic process, energy coupled proton transport, down electrochemical gradient
4	GO:0034641	cellular nitrogen compound metabolic process	33	1.96	GO:0044237, GO:0006807	cellular metabolic process, nitrogen compound metabolic process
4	GO:0010035	response to inorganic substance	6	1.93	GO:0042221	response to chemical stimulus
4	GO:0006725	cellular aromatic compound metabolic process	6	1.94	GO:0044237	cellular metabolic process
9	GO:0009206	purine ribonucleoside triphosphate biosynthetic process	4	1.92	GO:0009201, GO:0009205, GO:0009152, GO:0009145	ribonucleoside triphosphate biosynthetic process, purine ribonucleoside triphosphate metabolic process, purine ribonucleotide biosynthetic process, purine nucleoside triphosphate biosynthetic process
4	GO:0010033	response to organic substance	5	1.88	GO:0042221	response to chemical stimulus
3	GO:0051234	establishment of localization	9	1.87	GO:0051179, GO:0008150	localization, biological_process
5	GO:0019438	aromatic compound biosynthetic process	5	1.87	GO:0006725, GO:0044249	cellular aromatic compound metabolic process, cellular biosynthetic process
8	GO:0009201	ribonucleoside triphosphate biosynthetic process	4	1.87	GO:0009199, GO:0009142, GO:0009260	ribonucleoside triphosphate metabolic process, nucleoside triphosphate biosynthetic process, ribonucleotide biosynthetic process
5	GO:0006732	coenzyme metabolic process	9	1.87	GO:0051186	cofactor metabolic process
4	GO:0006139	nucleobase-containing compound metabolic process	26	1.83	GO:0044238, GO:0034641	primary metabolic process, cellular nitrogen compound metabolic process
7	GO:0043648	dicarboxylic acid metabolic process	3	1.8	GO:0019752	carboxylic acid metabolic process
7	GO:0006418	tRNA aminoacylation for protein translation	3	1.8	GO:0006412, GO:0043039	translation, tRNA aminoacylation
4	GO:0006952	defense response	3	1.8	GO:0006950	response to stress
6	GO:0009109	coenzyme catabolic process	5	1.8	GO:0051187, GO:0006732	cofactor catabolic process, coenzyme metabolic process
6	GO:0006084	acetyl-CoA metabolic process	5	1.8	GO:0006732	coenzyme metabolic process
4	GO:0009617	response to bacterium	3	1.8	GO:0051707	response to other organism
5	GO:0090304	nucleic acid metabolic process	11	1.74	GO:0006139	nucleobase-containing compound metabolic process
4	GO:0006066	alcohol metabolic process	11	1.73	GO:0044281	small molecule metabolic process
7	GO:0006195	purine nucleotide catabolic process	8	1.73	GO:0072523, GO:0006163, GO:0009166	purine-containing compound catabolic process, purine nucleotide metabolic process, nucleotide catabolic process
7	GO:0009261	ribonucleotide catabolic process	8	1.73	GO:0009259, GO:0009166	ribonucleotide metabolic process, nucleotide catabolic process
7	GO:0009143	nucleoside triphosphate catabolic process	8	1.73	GO:0009141, GO:0009166	nucleoside triphosphate metabolic process, nucleotide catabolic process
8	GO:0009259	ribonucleotide metabolic process	10	1.71	GO:0009117	nucleotide metabolic process
8	GO:0009141	nucleoside triphosphate metabolic process	10	1.71	GO:0009117	nucleotide metabolic process
6	GO:0009117	nucleotide metabolic process	14	1.7	GO:0006753	nucleoside phosphate metabolic process
4	GO:0043412	macromolecule modification	7	1.68	GO:0043170	macromolecule metabolic process
6	GO:0010556	regulation of macromolecule biosynthetic process	5	1.66	GO:0009059, GO:0060255, GO:0009889	macromolecule biosynthetic process, regulation of macromolecule metabolic process, regulation of biosynthetic process
7	GO:0051252	regulation of RNA metabolic process	5	1.66	GO:0019219, GO:0060255, GO:0016070	regulation of nucleobase-containing compound metabolic process, regulation of macromolecule metabolic process, RNA metabolic process
6	GO:0044275	cellular carbohydrate catabolic process	10	1.66	GO:0044262, GO:0016052	cellular carbohydrate metabolic process, carbohydrate catabolic process
3	GO:0009719	response to endogenous stimulus	5	1.67	GO:0050896	response to stimulus
6	GO:0015031	protein transport	2	1.6	GO:0045184, GO:0006810	establishment of protein localization, transport
6	GO:0006536	glutamate metabolic process	2	1.6	GO:0009064	glutamine family amino acid metabolic process
6	GO:0016070	RNA metabolic process	8	1.57	GO:0090304, GO:0044260	nucleic acid metabolic process, cellular macromolecule metabolic process
7	GO:0015672	monovalent inorganic cation transport	5	1.51	GO:0006812	cation transport
5	GO:0006818	hydrogen transport	5	1.51	GO:0006810	transport
6	GO:0006812	cation transport	6	1.51	GO:0006811	ion transport
3	GO:0019748	secondary metabolic process	5	1.51	GO:0008152	metabolic process
5	GO:0046164	alcohol catabolic process	10	1.51	GO:0044282, GO:0006066	small molecule catabolic process, alcohol metabolic process
5	GO:0043436	oxoacid metabolic process	13	1.48	GO:0042180, GO:0006082	cellular ketone metabolic process, organic acid metabolic process
5	GO:0031323	regulation of cellular metabolic process	6	1.48	GO:0044237, GO:0019222, GO:0050794	cellular metabolic process, regulation of metabolic process, regulation of cellular process
4	GO:0015980	energy derivation by oxidation of organic compounds	6	1.45	GO:0055114, GO:0006091	oxidation-reduction process, generation of precursor metabolites and energy
6	GO:0006163	purine nucleotide metabolic process	10	1.45	GO:0009117, GO:0072521	nucleotide metabolic process, purine-containing compound metabolic process
6	GO:0006461	protein complex assembly	4	1.44	GO:0065003, GO:0070271, GO:0071822	macromolecular complex assembly, protein complex biogenesis, protein complex subunit organization
8	GO:0006739	NADP metabolic process	4	1.44	GO:0046496	nicotinamide nucleotide metabolic process
6	GO:0034622	cellular macromolecular complex assembly	4	1.44	GO:0065003, GO:0034621, GO:0071844	macromolecular complex assembly, cellular macromolecular complex subunit organization, cellular component assembly at cellular level
4	GO:0009725	response to hormone stimulus	3	1.42	GO:0010033, GO:0009719	response to organic substance, response to endogenous stimulus
6	GO:0042542	response to hydrogen peroxide	2	1.36	GO:0000302	response to reactive oxygen species
4	GO:0009753	response to jasmonic acid stimulus	2	1.36	GO:0010033, GO:0009719	response to organic substance, response to endogenous stimulus
4	GO:0072593	reactive oxygen species metabolic process	2	1.36	GO:0044237	cellular metabolic process
4	GO:0051186	cofactor metabolic process	10	1.34	GO:0044237	cellular metabolic process
5	GO:0046907	intracellular transport	2	1.32	GO:0051649, GO:0006810	establishment of localization in cell, transport
6	GO:0006259	DNA metabolic process	3	1.33	GO:0090304, GO:0044260	nucleic acid metabolic process, cellular macromolecule metabolic process
6	GO:0009812	flavonoid metabolic process	2	1.32	GO:0009698	phenylpropanoid metabolic process
5	GO:0044106	cellular amine metabolic process	9	1.3	GO:0034641, GO:0009308	cellular nitrogen compound metabolic process, amine metabolic process
6	GO:0009165	nucleotide biosynthetic process	4	1.27	GO:0034654, GO:0009117	nucleobase-containing compound biosynthetic process, nucleotide metabolic process
2	GO:0065007	biological regulation	13	1.27	GO:0008150	biological_process
5	GO:0030163	protein catabolic process	3	1.26	GO:0019538, GO:0009057	protein metabolic process, macromolecule catabolic process
3	GO:0006807	nitrogen compound metabolic process	33	1.23	GO:0008152	metabolic process
5	GO:0034621	cellular macromolecular complex subunit organization	5	1.22	GO:0043933, GO:0071842	macromolecular complex subunit organization, cellular component organization at cellular level
4	GO:0046483	heterocycle metabolic process	16	1.21	GO:0044237	cellular metabolic process
6	GO:0009808	lignin metabolic process	2	1.2	GO:0009698	phenylpropanoid metabolic process
5	GO:0008652	cellular amino acid biosynthetic process	2	1.2	GO:0009309, GO:0006520, GO:0046394	amine biosynthetic process, cellular amino acid metabolic process, carboxylic acid biosynthetic process
8	GO:0042775	mitochondrial ATP synthesis coupled electron transport	2	1.2	GO:0042773	ATP synthesis coupled electron transport
4	GO:0046148	pigment biosynthetic process	2	1.2	GO:0042440, GO:0009058	pigment metabolic process, biosynthetic process
8	GO:0019941	modification-dependent protein catabolic process	2	1.2	GO:0043632, GO:0051603	modification-dependent macromolecule catabolic process, proteolysis involved in cellular protein catabolic process
6	GO:0046394	carboxylic acid biosynthetic process	3	1.21	GO:0016053, GO:0019752	organic acid biosynthetic process, carboxylic acid metabolic process
7	GO:0006366	transcription from RNA polymerase II promoter	2	1.2	GO:0006351	transcription, DNA-dependent
7	GO:0015985	energy coupled proton transport, down electrochemical gradient	2	1.2	GO:0015992, GO:0034220	proton transport, ion transmembrane transport
4	GO:0006629	lipid metabolic process	4	1.17	GO:0044238	primary metabolic process
5	GO:0009064	glutamine family amino acid metabolic process	3	1.18	GO:0006520	cellular amino acid metabolic process
5	GO:0044271	cellular nitrogen compound biosynthetic process	8	1.18	GO:0044249, GO:0034641	cellular biosynthetic process, cellular nitrogen compound metabolic process
8	GO:0009152	purine ribonucleotide biosynthetic process	4	1.15	GO:0006164, GO:0009260, GO:0009150	purine nucleotide biosynthetic process, ribonucleotide biosynthetic process, purine ribonucleotide metabolic process
4	GO:0071842	cellular component organization at cellular level	8	1.16	GO:0071841, GO:0016043	cellular component organization or biogenesis at cellular level, cellular component organization
8	GO:0009145	purine nucleoside triphosphate biosynthetic process	4	1.15	GO:0009144, GO:0006164, GO:0009142	purine nucleoside triphosphate metabolic process, purine nucleotide biosynthetic process, nucleoside triphosphate biosynthetic process
5	GO:0032259	methylation	2	1.13	GO:0006730	one-carbon metabolic process
3	GO:0051716	cellular response to stimulus	7	1.12	GO:0050896, GO:0009987	response to stimulus, cellular process
7	GO:0009260	ribonucleotide biosynthetic process	4	1.12	GO:0009165, GO:0009259	nucleotide biosynthetic process, ribonucleotide metabolic process
2	GO:0051179	localization	9	1.12	GO:0008150	biological_process
7	GO:0009142	nucleoside triphosphate biosynthetic process	4	1.12	GO:0009165, GO:0009141	nucleotide biosynthetic process, nucleoside triphosphate metabolic process
4	GO:0044282	small molecule catabolic process	13	1.11	GO:0009056, GO:0044281	catabolic process, small molecule metabolic process
4	GO:0019222	regulation of metabolic process	7	1.11	GO:0008152, GO:0050789	metabolic process, regulation of biological process
4	GO:0016051	carbohydrate biosynthetic process	3	1.09	GO:0009058, GO:0005975	biosynthetic process, carbohydrate metabolic process
5	GO:0080090	regulation of primary metabolic process	7	1.09	GO:0019222, GO:0044238	regulation of metabolic process, primary metabolic process
6	GO:0043039	tRNA aminoacylation	3	1.08	GO:0043038, GO:0006399	amino acid activation, tRNA metabolic process
5	GO:0051187	cofactor catabolic process	5	1.08	GO:0044248, GO:0051186	cellular catabolic process, cofactor metabolic process
3	GO:0051707	response to other organism	3	1.08	GO:0051704, GO:0009607	multi-organism process, response to biotic stimulus
5	GO:0009416	response to light stimulus	3	1.07	GO:0009314	response to radiation
6	GO:0072523	purine-containing compound catabolic process	8	1.04	GO:0046700, GO:0044270, GO:0072521	heterocycle catabolic process, cellular nitrogen compound catabolic process, purine-containing compound metabolic process
7	GO:0022904	respiratory electron transport chain	3	1.03	GO:0022900, GO:0045333	electron transport chain, cellular respiration
6	GO:0009166	nucleotide catabolic process	8	1.04	GO:0034655, GO:0009117	nucleobase-containing compound catabolic process, nucleotide metabolic process
2	GO:0032501	multicellular organismal process	3	1.04	GO:0008150	biological_process
6	GO:0006753	nucleoside phosphate metabolic process	14	1.02	GO:0055086	nucleobase-containing small molecule metabolic process
4	GO:0016052	carbohydrate catabolic process	10	0.99	GO:0005975, GO:0009056	carbohydrate metabolic process, catabolic process
6	GO:0019219	regulation of nucleobase-containing compound metabolic process	5	0.99	GO:0051171, GO:0080090, GO:0006139, GO:0031323	regulation of nitrogen compound metabolic process, regulation of primary metabolic process, nucleobase-containing compound metabolic process, regulation of cellular metabolic process
5	GO:0071822	protein complex subunit organization	5	0.99	GO:0043933	macromolecular complex subunit organization
5	GO:0060255	regulation of macromolecule metabolic process	5	0.99	GO:0019222, GO:0043170	regulation of metabolic process, macromolecule metabolic process
5	GO:0046700	heterocycle catabolic process	9	0.98	GO:0046483, GO:0044248	heterocycle metabolic process, cellular catabolic process
6	GO:0009065	glutamine family amino acid catabolic process	2	0.96	GO:0009064, GO:0009063	glutamine family amino acid metabolic process, cellular amino acid catabolic process
4	GO:0015979	photosynthesis	2	0.96	GO:0044237	cellular metabolic process
6	GO:0046488	phosphatidylinositol metabolic process	2	0.96	GO:0006650	glycerophospholipid metabolic process
5	GO:0045184	establishment of protein localization	2	0.96	GO:0051234, GO:0008104	establishment of localization, protein localization
5	GO:0009063	cellular amino acid catabolic process	3	0.94	GO:0006520, GO:0009310, GO:0046395	cellular amino acid metabolic process, amine catabolic process, carboxylic acid catabolic process
5	GO:0071310	cellular response to organic substance	2	0.94	GO:0010033, GO:0070887	response to organic substance, cellular response to chemical stimulus
5	GO:0006996	organelle organization	4	0.92	GO:0071842	cellular component organization at cellular level
5	GO:0006811	ion transport	6	0.9	GO:0006810	transport
3	GO:0016043	cellular component organization	9	0.91	GO:0071840	cellular component organization or biogenesis
4	GO:0006082	organic acid metabolic process	13	0.89	GO:0044237, GO:0044281	cellular metabolic process, small molecule metabolic process
4	GO:0042180	cellular ketone metabolic process	13	0.89	GO:0044237, GO:0044281	cellular metabolic process, small molecule metabolic process
5	GO:0072521	purine-containing compound metabolic process	10	0.87	GO:0046483, GO:0034641	heterocycle metabolic process, cellular nitrogen compound metabolic process
4	GO:0009057	macromolecule catabolic process	3	0.86	GO:0043170, GO:0009056	macromolecule metabolic process, catabolic process
4	GO:0070271	protein complex biogenesis	4	0.86	GO:0044085	cellular component biogenesis
5	GO:0071844	cellular component assembly at cellular level	4	0.86	GO:0022607, GO:0071842	cellular component assembly, cellular component organization at cellular level
5	GO:0065003	macromolecular complex assembly	4	0.86	GO:0043933, GO:0022607	macromolecular complex subunit organization, cellular component assembly
4	GO:0009308	amine metabolic process	9	0.86	GO:0006807	nitrogen compound metabolic process
7	GO:0046496	nicotinamide nucleotide metabolic process	4	0.86	GO:0019362	pyridine nucleotide metabolic process
5	GO:0009309	amine biosynthetic process	3	0.85	GO:0044271, GO:0009308	cellular nitrogen compound biosynthetic process, amine metabolic process
3	GO:0019637	organophosphate metabolic process	3	0.81	GO:0008152	metabolic process
5	GO:0000302	response to reactive oxygen species	2	0.82	GO:0010035, GO:0006979	response to inorganic substance, response to oxidative stress
4	GO:0051649	establishment of localization in cell	2	0.79	GO:0051234, GO:0051641	establishment of localization, cellular localization
5	GO:0034654	nucleobase-containing compound biosynthetic process	4	0.76	GO:0044271, GO:0006139	cellular nitrogen compound biosynthetic process, nucleobase-containing compound metabolic process
4	GO:0043933	macromolecular complex subunit organization	5	0.73	GO:0016043	cellular component organization
6	GO:0042773	ATP synthesis coupled electron transport	2	0.72	GO:0022904, GO:0006119	respiratory electron transport chain, oxidative phosphorylation
3	GO:0042440	pigment metabolic process	2	0.72	GO:0008152	metabolic process
7	GO:0051603	proteolysis involved in cellular protein catabolic process	2	0.72	GO:0044257, GO:0006508	cellular protein catabolic process, proteolysis
4	GO:0055086	nucleobase-containing small molecule metabolic process	14	0.71	GO:0006139, GO:0044281	nucleobase-containing compound metabolic process, small molecule metabolic process
6	GO:0043632	modification-dependent macromolecule catabolic process	2	0.72	GO:0044265	cellular macromolecule catabolic process
5	GO:0016053	organic acid biosynthetic process	3	0.73	GO:0044283, GO:0006082, GO:0044249	small molecule biosynthetic process, organic acid metabolic process, cellular biosynthetic process
3	GO:0071841	cellular component organization or biogenesis at cellular level	8	0.69	GO:0071840, GO:0009987	cellular component organization or biogenesis, cellular process
7	GO:0006164	purine nucleotide biosynthetic process	4	0.69	GO:0009165, GO:0072522, GO:0006163	nucleotide biosynthetic process, purine-containing compound biosynthetic process, purine nucleotide metabolic process
4	GO:0070887	cellular response to chemical stimulus	3	0.69	GO:0042221, GO:0051716	response to chemical stimulus, cellular response to stimulus
4	GO:0006730	one-carbon metabolic process	2	0.68	GO:0044237, GO:0044281	cellular metabolic process, small molecule metabolic process
2	GO:0051704	multi-organism process	3	0.65	GO:0008150	biological_process
3	GO:0009607	response to biotic stimulus	3	0.65	GO:0050896	response to stimulus
4	GO:0009314	response to radiation	3	0.64	GO:0009628	response to abiotic stimulus
8	GO:0006399	tRNA metabolic process	3	0.65	GO:0034660	ncRNA metabolic process
5	GO:0043038	amino acid activation	3	0.65	GO:0006520	cellular amino acid metabolic process
4	GO:0022900	electron transport chain	3	0.62	GO:0055114, GO:0006091	oxidation-reduction process, generation of precursor metabolites and energy
5	GO:0034655	nucleobase-containing compound catabolic process	8	0.62	GO:0044270, GO:0006139	cellular nitrogen compound catabolic process, nucleobase-containing compound metabolic process
5	GO:0018130	heterocycle biosynthetic process	5	0.62	GO:0046483, GO:0044249	heterocycle metabolic process, cellular biosynthetic process
5	GO:0051171	regulation of nitrogen compound metabolic process	5	0.6	GO:0019222, GO:0006807	regulation of metabolic process, nitrogen compound metabolic process
6	GO:0071482	cellular response to light stimulus	2	0.58	GO:0071478, GO:0009416	cellular response to radiation, response to light stimulus
4	GO:0008104	protein localization	2	0.58	GO:0033036	macromolecule localization
5	GO:0006650	glycerophospholipid metabolic process	2	0.58	GO:0006644, GO:0046486	phospholipid metabolic process, glycerolipid metabolic process
4	GO:0071495	cellular response to endogenous stimulus	2	0.58	GO:0009719	response to endogenous stimulus
3	GO:0048856	anatomical structure development	2	0.58	GO:0032502	developmental process
4	GO:0044283	small molecule biosynthetic process	4	0.57	GO:0009058, GO:0044281	biosynthetic process, small molecule metabolic process
4	GO:0009310	amine catabolic process	3	0.56	GO:0009056, GO:0009308	catabolic process, amine metabolic process
6	GO:0046395	carboxylic acid catabolic process	3	0.56	GO:0019752, GO:0016054	carboxylic acid metabolic process, organic acid catabolic process
2	GO:0071840	cellular component organization or biogenesis	9	0.55	GO:0008150	biological_process
6	GO:0019362	pyridine nucleotide metabolic process	4	0.52	GO:0006733, GO:0009117, GO:0072524	oxidoreduction coenzyme metabolic process, nucleotide metabolic process, pyridine-containing compound metabolic process
4	GO:0022607	cellular component assembly	4	0.52	GO:0044085, GO:0016043	cellular component biogenesis, cellular component organization
4	GO:0006979	response to oxidative stress	2	0.49	GO:0042221, GO:0006950	response to chemical stimulus, response to stress
3	GO:0009605	response to external stimulus	2	0.49	GO:0050896	response to stimulus
3	GO:0051641	cellular localization	2	0.48	GO:0051179, GO:0009987	localization, cellular process
5	GO:0044265	cellular macromolecule catabolic process	2	0.43	GO:0044260, GO:0044248, GO:0009057	cellular macromolecule metabolic process, cellular catabolic process, macromolecule catabolic process
6	GO:0044257	cellular protein catabolic process	2	0.43	GO:0044267, GO:0030163, GO:0044265	cellular protein metabolic process, protein catabolic process, cellular macromolecule catabolic process
5	GO:0006119	oxidative phosphorylation	2	0.43	GO:0016310, GO:0006091	phosphorylation, generation of precursor metabolites and energy
6	GO:0072522	purine-containing compound biosynthetic process	4	0.41	GO:0018130, GO:0044271, GO:0072521	heterocycle biosynthetic process, cellular nitrogen compound biosynthetic process, purine-containing compound metabolic process
6	GO:0051276	chromosome organization	2	0.41	GO:0006996	organelle organization
6	GO:0034660	ncRNA metabolic process	3	0.39	GO:0016070	RNA metabolic process
5	GO:0044270	cellular nitrogen compound catabolic process	8	0.37	GO:0044248, GO:0034641	cellular catabolic process, cellular nitrogen compound metabolic process
6	GO:0046486	glycerolipid metabolic process	2	0.35	GO:0044255	cellular lipid metabolic process
5	GO:0071478	cellular response to radiation	2	0.35	GO:0071214, GO:0009314	cellular response to abiotic stimulus, response to radiation
2	GO:0032502	developmental process	2	0.35	GO:0008150	biological_process
5	GO:0016054	organic acid catabolic process	3	0.34	GO:0044282, GO:0044248, GO:0006082	small molecule catabolic process, cellular catabolic process, organic acid metabolic process
3	GO:0033036	macromolecule localization	2	0.35	GO:0051179	localization
4	GO:0006644	phospholipid metabolic process	2	0.35	GO:0019637, GO:0044255	organophosphate metabolic process, cellular lipid metabolic process
5	GO:0072524	pyridine-containing compound metabolic process	4	0.31	GO:0046483, GO:0034641	heterocycle metabolic process, cellular nitrogen compound metabolic process
6	GO:0006733	oxidoreduction coenzyme metabolic process	4	0.31	GO:0006732	coenzyme metabolic process
3	GO:0044085	cellular component biogenesis	4	0.31	GO:0071840	cellular component organization or biogenesis
4	GO:0044255	cellular lipid metabolic process	3	0.29	GO:0044237, GO:0006629	cellular metabolic process, lipid metabolic process
4	GO:0008610	lipid biosynthetic process	2	0.26	GO:0006629, GO:0009058	lipid metabolic process, biosynthetic process
4	GO:0071214	cellular response to abiotic stimulus	2	0.21	GO:0051716, GO:0009628	cellular response to stimulus, response to abiotic stimulus
Molecular Function terms with at least 2 proteins
LevelGO	Term(Acc)	Term(Name)	# of proteins	Score	Parents(Acc)	Parents(Name)
1	GO:0003674	molecular_function	115	35.16
2	GO:0005488	binding	82	30.88	GO:0003674	molecular_function
7	GO:0005524	ATP binding	23	23	GO:0035639, GO:0032559	purine ribonucleoside triphosphate binding, adenyl ribonucleotide binding
6	GO:0035639	purine ribonucleoside triphosphate binding	29	17.4	GO:0032555	purine ribonucleotide binding
2	GO:0003824	catalytic activity	86	16.09	GO:0003674	molecular_function
5	GO:0046872	metal ion binding	26	15.82	GO:0043169	cation binding
3	GO:0005515	protein binding	17	13.96	GO:0005488	binding
6	GO:0032559	adenyl ribonucleotide binding	23	13.8	GO:0030554, GO:0032555	adenyl nucleotide binding, purine ribonucleotide binding
3	GO:0003676	nucleic acid binding	19	12.99	GO:0005488	binding
4	GO:0043169	cation binding	27	10.49	GO:0043167	ion binding
5	GO:0032555	purine ribonucleotide binding	29	10.44	GO:0017076, GO:0032553	purine nucleotide binding, ribonucleotide binding
7	GO:0008270	zinc ion binding	10	10	GO:0046914	transition metal ion binding
3	GO:0000166	nucleotide binding	37	9.76	GO:0005488	binding
6	GO:0046914	transition metal ion binding	15	9.36	GO:0046872	metal ion binding
3	GO:0016740	transferase activity	25	8.43	GO:0003824	catalytic activity
5	GO:0030554	adenyl nucleotide binding	23	8.28	GO:0017076	purine nucleotide binding
3	GO:0016491	oxidoreductase activity	21	6.47	GO:0003824	catalytic activity
9	GO:0015078	hydrogen ion transmembrane transporter activity	5	6.4	GO:0015077	monovalent inorganic cation transmembrane transporter activity
3	GO:0043167	ion binding	27	6.29	GO:0005488	binding
4	GO:0032553	ribonucleotide binding	29	6.26	GO:0000166	nucleotide binding
4	GO:0017076	purine nucleotide binding	29	6.26	GO:0000166	nucleotide binding
7	GO:0005525	GTP binding	6	6	GO:0032561, GO:0035639	guanyl ribonucleotide binding, purine ribonucleoside triphosphate binding
8	GO:0003924	GTPase activity	6	6	GO:0017111	nucleoside-triphosphatase activity
4	GO:0050662	coenzyme binding	9	5.4	GO:0048037	cofactor binding
3	GO:0048037	cofactor binding	12	5.04	GO:0005488	binding
7	GO:0017111	nucleoside-triphosphatase activity	14	5.02	GO:0016462	pyrophosphatase activity
5	GO:0016301	kinase activity	10	4.91	GO:0016772	transferase activity, transferring phosphorus-containing groups
3	GO:0016787	hydrolase activity	25	4.57	GO:0003824	catalytic activity
8	GO:0046961	proton-transporting ATPase activity, rotational mechanism	4	4	GO:0019829, GO:0015078	cation-transporting ATPase activity, hydrogen ion transmembrane transporter activity
4	GO:0016772	transferase activity, transferring phosphorus-containing groups	12	3.99	GO:0016740	transferase activity
2	GO:0005198	structural molecule activity	6	4	GO:0003674	molecular_function
4	GO:0003677	DNA binding	4	4	GO:0003676	nucleic acid binding
3	GO:0005200	structural constituent of cytoskeleton	4	4	GO:0005198	structural molecule activity
5	GO:0016616	oxidoreductase activity, acting on the CH-OH group of donors, NAD or NADP as acceptor	6	3.96	GO:0016614	oxidoreductase activity, acting on CH-OH group of donors
8	GO:0015077	monovalent inorganic cation transmembrane transporter activity	5	3.84	GO:0022890	inorganic cation transmembrane transporter activity
6	GO:0032561	guanyl ribonucleotide binding	6	3.6	GO:0032555, GO:0019001	purine ribonucleotide binding, guanyl nucleotide binding
3	GO:0016829	lyase activity	8	3.58	GO:0003824	catalytic activity
4	GO:0016614	oxidoreductase activity, acting on CH-OH group of donors	8	3.46	GO:0016491	oxidoreductase activity
6	GO:0004672	protein kinase activity	5	3.19	GO:0016301, GO:0016773	kinase activity, phosphotransferase activity, alcohol group as acceptor
6	GO:0016462	pyrophosphatase activity	14	3.01	GO:0016818	hydrolase activity, acting on acid anhydrides, in phosphorus-containing anhydrides
5	GO:0050660	flavin adenine dinucleotide binding	3	3	GO:0050662	coenzyme binding
4	GO:0051287	NAD binding	3	3	GO:0000166, GO:0050662	nucleotide binding, coenzyme binding
10	GO:0046933	hydrogen ion transporting ATP synthase activity, rotational mechanism	3	3	GO:0015078	hydrogen ion transmembrane transporter activity
7	GO:0004713	protein tyrosine kinase activity	3	3	GO:0004672	protein kinase activity
4	GO:0030170	pyridoxal phosphate binding	3	3	GO:0048037, GO:0070279	cofactor binding, vitamin B6 binding
6	GO:0008324	cation transmembrane transporter activity	6	2.9	GO:0015075	ion transmembrane transporter activity
4	GO:0003723	RNA binding	6	2.66	GO:0003676	nucleic acid binding
4	GO:0008233	peptidase activity	5	2.65	GO:0016787	hydrolase activity
5	GO:0016773	phosphotransferase activity, alcohol group as acceptor	6	2.64	GO:0016772	transferase activity, transferring phosphorus-containing groups
7	GO:0019829	cation-transporting ATPase activity	4	2.4	GO:0008324, GO:0042625	cation transmembrane transporter activity, ATPase activity, coupled to transmembrane movement of ions
4	GO:0051213	dioxygenase activity	2	2.4	GO:0016491	oxidoreductase activity
5	GO:0008135	translation factor activity, nucleic acid binding	4	2.4	GO:0003723	RNA binding
8	GO:0016887	ATPase activity	8	2.36	GO:0017111	nucleoside-triphosphatase activity
7	GO:0022890	inorganic cation transmembrane transporter activity	5	2.3	GO:0008324	cation transmembrane transporter activity
3	GO:0019842	vitamin binding	5	2.28	GO:0005488	binding
9	GO:0042623	ATPase activity, coupled	7	2.27	GO:0016887	ATPase activity
6	GO:0042625	ATPase activity, coupled to transmembrane movement of ions	4	2.16	GO:0015075, GO:0042626	ion transmembrane transporter activity, ATPase activity, coupled to transmembrane movement of substances
5	GO:0019001	guanyl nucleotide binding	6	2.16	GO:0017076	purine nucleotide binding
4	GO:0016817	hydrolase activity, acting on acid anhydrides	15	2.11	GO:0016787	hydrolase activity
7	GO:0030145	manganese ion binding	2	2	GO:0046914	transition metal ion binding
6	GO:0004028	3-chloroallyl aldehyde dehydrogenase activity	2	2	GO:0016620	oxidoreductase activity, acting on the aldehyde or oxo group of donors, NAD or NADP as acceptor
5	GO:0008146	sulfotransferase activity	2	2	GO:0016782	transferase activity, transferring sulfur-containing groups
8	GO:0008553	hydrogen-exporting ATPase activity, phosphorylative mechanism	2	2	GO:0015078, GO:0015662	hydrogen ion transmembrane transporter activity, ATPase activity, coupled to transmembrane movement of ions, phosphorylative mechanism
10	GO:0008026	ATP-dependent helicase activity	2	2	GO:0042623, GO:0070035	ATPase activity, coupled, purine NTP-dependent helicase activity
6	GO:0004108	citrate (Si)-synthase activity	2	2	GO:0046912	transferase activity, transferring acyl groups, acyl groups converted into alkyl on transfer
4	GO:0050661	NADP binding	2	2	GO:0000166, GO:0050662	nucleotide binding, coenzyme binding
6	GO:0003746	translation elongation factor activity	2	2	GO:0008135	translation factor activity, nucleic acid binding
6	GO:0032440	2-alkenal reductase [NAD(P)] activity	2	2	GO:0016628	oxidoreductase activity, acting on the CH-CH group of donors, NAD or NADP as acceptor
2	GO:0009055	electron carrier activity	2	2	GO:0003674	molecular_function
6	GO:0003743	translation initiation factor activity	2	2	GO:0008135	translation factor activity, nucleic acid binding
4	GO:0046983	protein dimerization activity	2	2	GO:0005515	protein binding
7	GO:0050897	cobalt ion binding	2	2	GO:0046914	transition metal ion binding
5	GO:0016702	oxidoreductase activity, acting on single donors with incorporation of molecular oxygen, incorporation of two atoms of oxygen	2	2	GO:0016701, GO:0051213	oxidoreductase activity, acting on single donors with incorporation of molecular oxygen, dioxygenase activity
6	GO:0016619	malate dehydrogenase (oxaloacetate-decarboxylating) activity	2	2	GO:0016616, GO:0004470	oxidoreductase activity, acting on the CH-OH group of donors, NAD or NADP as acceptor, malic enzyme activity
7	GO:0004815	aspartate-tRNA ligase activity	2	2	GO:0004812	aminoacyl-tRNA ligase activity
5	GO:0050589	leucocyanidin oxygenase activity	2	2	GO:0051213, GO:0016706	dioxygenase activity, oxidoreductase activity, acting on paired donors, with incorporation or reduction of molecular oxygen, 2-oxoglutarate as one donor, and incorporation of one atom each of oxygen into both donors
5	GO:0008483	transaminase activity	2	2	GO:0016769	transferase activity, transferring nitrogenous groups
4	GO:0051082	unfolded protein binding	2	2	GO:0005515	protein binding
2	GO:0045735	nutrient reservoir activity	2	2	GO:0003674	molecular_function
3	GO:0003700	sequence-specific DNA binding transcription factor activity	2	2	GO:0001071	nucleic acid binding transcription factor activity
6	GO:0004616	phosphogluconate dehydrogenase (decarboxylating) activity	2	2	GO:0016616	oxidoreductase activity, acting on the CH-OH group of donors, NAD or NADP as acceptor
6	GO:0008177	succinate dehydrogenase (ubiquinone) activity	2	2	GO:0000104, GO:0016635	succinate dehydrogenase activity, oxidoreductase activity, acting on the CH-CH group of donors, quinone or related compound as acceptor
6	GO:0004618	phosphoglycerate kinase activity	2	2	GO:0016301, GO:0016774	kinase activity, phosphotransferase activity, carboxyl group as acceptor
3	GO:0004871	signal transducer activity	3	1.82	GO:0060089	molecular transducer activity
6	GO:0004175	endopeptidase activity	3	1.8	GO:0070011	peptidase activity, acting on L-amino acid peptides
5	GO:0016620	oxidoreductase activity, acting on the aldehyde or oxo group of donors, NAD or NADP as acceptor	2	1.8	GO:0016903	oxidoreductase activity, acting on the aldehyde or oxo group of donors
6	GO:0004470	malic enzyme activity	2	1.8	GO:0016615	malate dehydrogenase activity
5	GO:0016818	hydrolase activity, acting on acid anhydrides, in phosphorus-containing anhydrides	14	1.81	GO:0016817	hydrolase activity, acting on acid anhydrides
4	GO:0070279	vitamin B6 binding	3	1.8	GO:0019842	vitamin binding
5	GO:0016706	oxidoreductase activity, acting on paired donors, with incorporation or reduction of molecular oxygen, 2-oxoglutarate as one donor, and incorporation of one atom each of oxygen into both donors	3	1.8	GO:0016705	oxidoreductase activity, acting on paired donors, with incorporation or reduction of molecular oxygen
4	GO:0016627	oxidoreductase activity, acting on the CH-CH group of donors	5	1.8	GO:0016491	oxidoreductase activity
5	GO:0016831	carboxy-lyase activity	3	1.8	GO:0016830	carbon-carbon lyase activity
5	GO:0016628	oxidoreductase activity, acting on the CH-CH group of donors, NAD or NADP as acceptor	3	1.8	GO:0016627	oxidoreductase activity, acting on the CH-CH group of donors
6	GO:0004812	aminoacyl-tRNA ligase activity	3	1.8	GO:0016876	ligase activity, forming aminoacyl-tRNA and related compounds
4	GO:0016820	hydrolase activity, acting on acid anhydrides, catalyzing transmembrane movement of substances	5	1.78	GO:0016817, GO:0022857	hydrolase activity, acting on acid anhydrides, transmembrane transporter activity
5	GO:0015075	ion transmembrane transporter activity	6	1.74	GO:0022891	substrate-specific transmembrane transporter activity
7	GO:0004674	protein serine/threonine kinase activity	3	1.72	GO:0004672	protein kinase activity
3	GO:0030246	carbohydrate binding	2	1.6	GO:0005488	binding
7	GO:0005506	iron ion binding	2	1.6	GO:0046914	transition metal ion binding
4	GO:0016830	carbon-carbon lyase activity	4	1.44	GO:0016829	lyase activity
4	GO:0016798	hydrolase activity, acting on glycosyl bonds	3	1.35	GO:0016787	hydrolase activity
5	GO:0042626	ATPase activity, coupled to transmembrane movement of substances	4	1.3	GO:0016820, GO:0043492, GO:0015405	hydrolase activity, acting on acid anhydrides, catalyzing transmembrane movement of substances, ATPase activity, coupled to movement of substances, P-P-bond-hydrolysis-driven transmembrane transporter activity
3	GO:0022857	transmembrane transporter activity	6	1.23	GO:0005215	transporter activity
5	GO:0016779	nucleotidyltransferase activity	2	1.22	GO:0016772	transferase activity, transferring phosphorus-containing groups
3	GO:0016853	isomerase activity	5	1.22	GO:0003824	catalytic activity
5	GO:0016899	oxidoreductase activity, acting on the CH-OH group of donors, oxygen as acceptor	2	1.2	GO:0016614	oxidoreductase activity, acting on CH-OH group of donors
5	GO:0000104	succinate dehydrogenase activity	2	1.2	GO:0016627	oxidoreductase activity, acting on the CH-CH group of donors
5	GO:0016861	intramolecular oxidoreductase activity, interconverting aldoses and ketoses	2	1.2	GO:0016860	intramolecular oxidoreductase activity
5	GO:0046912	transferase activity, transferring acyl groups, acyl groups converted into alkyl on transfer	2	1.2	GO:0016746	transferase activity, transferring acyl groups
2	GO:0001071	nucleic acid binding transcription factor activity	2	1.2	GO:0003674	molecular_function
3	GO:0031406	carboxylic acid binding	2	1.2	GO:0005488	binding
4	GO:0016782	transferase activity, transferring sulfur-containing groups	2	1.2	GO:0016740	transferase activity
4	GO:0016769	transferase activity, transferring nitrogenous groups	2	1.2	GO:0016740	transferase activity
5	GO:0016774	phosphotransferase activity, carboxyl group as acceptor	2	1.2	GO:0016772	transferase activity, transferring phosphorus-containing groups
9	GO:0070035	purine NTP-dependent helicase activity	2	1.2	GO:0004386	helicase activity
4	GO:0016701	oxidoreductase activity, acting on single donors with incorporation of molecular oxygen	2	1.2	GO:0016491	oxidoreductase activity
7	GO:0015662	ATPase activity, coupled to transmembrane movement of ions, phosphorylative mechanism	2	1.2	GO:0042625	ATPase activity, coupled to transmembrane movement of ions
5	GO:0016635	oxidoreductase activity, acting on the CH-CH group of donors, quinone or related compound as acceptor	2	1.2	GO:0016627	oxidoreductase activity, acting on the CH-CH group of donors
5	GO:0070011	peptidase activity, acting on L-amino acid peptides	3	1.08	GO:0008233	peptidase activity
2	GO:0060089	molecular transducer activity	3	1.09	GO:0003674	molecular_function
4	GO:0016903	oxidoreductase activity, acting on the aldehyde or oxo group of donors	2	1.08	GO:0016491	oxidoreductase activity
5	GO:0016876	ligase activity, forming aminoacyl-tRNA and related compounds	3	1.08	GO:0016875	ligase activity, forming carbon-oxygen bonds
4	GO:0016705	oxidoreductase activity, acting on paired donors, with incorporation or reduction of molecular oxygen	3	1.08	GO:0016491	oxidoreductase activity
5	GO:0016615	malate dehydrogenase activity	2	1.08	GO:0016614	oxidoreductase activity, acting on CH-OH group of donors
4	GO:0022891	substrate-specific transmembrane transporter activity	6	1.05	GO:0022892, GO:0022857	substrate-specific transporter activity, transmembrane transporter activity
5	GO:0016878	acid-thiol ligase activity	2	0.96	GO:0016877	ligase activity, forming carbon-sulfur bonds
5	GO:0016405	CoA-ligase activity	2	0.96	GO:0016877	ligase activity, forming carbon-sulfur bonds
2	GO:0016209	antioxidant activity	2	0.96	GO:0003674	molecular_function
3	GO:0016874	ligase activity	6	0.86	GO:0003824	catalytic activity
6	GO:0008757	S-adenosylmethionine-dependent methyltransferase activity	2	0.82	GO:0008168	methyltransferase activity
4	GO:0016788	hydrolase activity, acting on ester bonds	2	0.79	GO:0016787	hydrolase activity
6	GO:0015405	P-P-bond-hydrolysis-driven transmembrane transporter activity	4	0.78	GO:0015399	primary active transmembrane transporter activity
10	GO:0043492	ATPase activity, coupled to movement of substances	4	0.78	GO:0042623	ATPase activity, coupled
2	GO:0005215	transporter activity	6	0.74	GO:0003674	molecular_function
8	GO:0004386	helicase activity	2	0.72	GO:0017111	nucleoside-triphosphatase activity
4	GO:0016866	intramolecular transferase activity	2	0.72	GO:0016853	isomerase activity
4	GO:0016746	transferase activity, transferring acyl groups	2	0.72	GO:0016740	transferase activity
4	GO:0016860	intramolecular oxidoreductase activity	2	0.72	GO:0016853	isomerase activity
4	GO:0016875	ligase activity, forming carbon-oxygen bonds	3	0.65	GO:0016874	ligase activity
3	GO:0022892	substrate-specific transporter activity	6	0.63	GO:0005215	transporter activity
5	GO:0008168	methyltransferase activity	2	0.58	GO:0016741	transferase activity, transferring one-carbon groups
5	GO:0004553	hydrolase activity, hydrolyzing O-glycosyl compounds	2	0.58	GO:0016798	hydrolase activity, acting on glycosyl bonds
4	GO:0016877	ligase activity, forming carbon-sulfur bonds	2	0.58	GO:0016874	ligase activity
5	GO:0015399	primary active transmembrane transporter activity	4	0.47	GO:0022804	active transmembrane transporter activity
4	GO:0016741	transferase activity, transferring one-carbon groups	2	0.35	GO:0016740	transferase activity
4	GO:0022804	active transmembrane transporter activity	4	0.28	GO:0022857	transmembrane transporter activity
GO terms for down-regulated proteins at RIPE
Biological Process terms with at least 2 proteins
LevelGO	Term(Acc)	Term(Name)	# of proteins	Score	Parents(Acc)	Parents(Name)
2	GO:0008152	metabolic process	66	20.77	GO:0008150	biological_process
1	GO:0008150	biological_process	72	18.73
3	GO:0055114	oxidation-reduction process	18	14.11	GO:0008152	metabolic process
2	GO:0009987	cellular process	54	11.84	GO:0008150	biological_process
3	GO:0044237	cellular metabolic process	47	9.2	GO:0008152, GO:0009987	metabolic process, cellular process
3	GO:0044238	primary metabolic process	46	7.32	GO:0008152	metabolic process
5	GO:0044267	cellular protein metabolic process	15	6.87	GO:0019538, GO:0044260	protein metabolic process, cellular macromolecule metabolic process
4	GO:0019538	protein metabolic process	18	5.92	GO:0044238, GO:0043170	primary metabolic process, macromolecule metabolic process
2	GO:0050896	response to stimulus	15	5.34	GO:0008150	biological_process
4	GO:0044260	cellular macromolecule metabolic process	18	4.73	GO:0044237, GO:0043170	cellular metabolic process, macromolecule metabolic process
3	GO:0043170	macromolecule metabolic process	21	4.49	GO:0008152	metabolic process
3	GO:0044281	small molecule metabolic process	27	4.31	GO:0008152	metabolic process
4	GO:0044249	cellular biosynthetic process	16	3.26	GO:0044237, GO:0009058	cellular metabolic process, biosynthetic process
6	GO:0009117	nucleotide metabolic process	12	2.94	GO:0006753	nucleoside phosphate metabolic process
3	GO:0009058	biosynthetic process	17	2.17	GO:0008152	metabolic process
6	GO:0006753	nucleoside phosphate metabolic process	12	1.76	GO:0055086	nucleobase-containing small molecule metabolic process
4	GO:0034641	cellular nitrogen compound metabolic process	21	1.59	GO:0044237, GO:0006807	cellular metabolic process, nitrogen compound metabolic process
4	GO:0055086	nucleobase-containing small molecule metabolic process	14	1.31	GO:0006139, GO:0044281	nucleobase-containing compound metabolic process, small molecule metabolic process
3	GO:0009056	catabolic process	19	1.18	GO:0008152	metabolic process
4	GO:0046483	heterocycle metabolic process	13	1.02	GO:0044237	cellular metabolic process
3	GO:0006807	nitrogen compound metabolic process	21	1	GO:0008152	metabolic process
4	GO:0044248	cellular catabolic process	13	0.97	GO:0044237, GO:0009056	cellular metabolic process, catabolic process
4	GO:0006139	nucleobase-containing compound metabolic process	16	0.96	GO:0044238, GO:0034641	primary metabolic process, cellular nitrogen compound metabolic process
Molecular function
LevelGO	Term(Acc)	Term(Name)	# of proteins	Score	Parents(Acc)	Parents(Name)
1	GO:0003674	molecular_function	81	27.67
2	GO:0005488	binding	49	17.64	GO:0003674	molecular_function
2	GO:0003824	catalytic activity	67	15.26	GO:0003674	molecular_function
7	GO:0005524	ATP binding	15	15	GO:0035639, GO:0032559	purine ribonucleoside triphosphate binding, adenyl ribonucleotide binding
6	GO:0035639	purine ribonucleoside triphosphate binding	23	13.8	GO:0032555	purine ribonucleotide binding
2	GO:0005198	structural molecule activity	11	10.2	GO:0003674	molecular_function
5	GO:0046872	metal ion binding	15	9.82	GO:0043169	cation binding
6	GO:0032559	adenyl ribonucleotide binding	15	9	GO:0030554, GO:0032555	adenyl nucleotide binding, purine ribonucleotide binding
3	GO:0016787	hydrolase activity	27	8.59	GO:0003824	catalytic activity
3	GO:0000166	nucleotide binding	30	8.38	GO:0005488	binding
5	GO:0032555	purine ribonucleotide binding	23	8.28	GO:0017076, GO:0032553	purine nucleotide binding, ribonucleotide binding
4	GO:0043169	cation binding	16	6.89	GO:0043167	ion binding
3	GO:0016491	oxidoreductase activity	18	6.15	GO:0003824	catalytic activity
5	GO:0030554	adenyl nucleotide binding	15	5.4	GO:0017076	purine nucleotide binding
3	GO:0016740	transferase activity	16	5.23	GO:0003824	catalytic activity
4	GO:0032553	ribonucleotide binding	23	4.97	GO:0000166	nucleotide binding
4	GO:0017076	purine nucleotide binding	23	4.97	GO:0000166	nucleotide binding
3	GO:0043167	ion binding	16	4.13	GO:0005488	binding
6	GO:0016462	pyrophosphatase activity	11	3.3	GO:0016818	hydrolase activity, acting on acid anhydrides, in phosphorus-containing anhydrides
5	GO:0016818	hydrolase activity, acting on acid anhydrides, in phosphorus-containing anhydrides	11	1.98	GO:0016817	hydrolase activity, acting on acid anhydrides
4	GO:0016817	hydrolase activity, acting on acid anhydrides	11	1.76	GO:0016787	hydrolase activity
