# Supplementary material for: Dynamic changes in the date palm fruit proteome during development and ripening
Source: Hortic Res. 2014 Aug 6;1:14039–. doi: 10.1038/hortres.2014.39 (PMC4596323; doi:10.1038/hortres.2014.39)
Supplement: Supplementary File 5 [file hortres201439-s5.xls]

## Sheet: PTMs
Spot number	protein accession	protein name	Peptide Sequence	Variable Modifications	Oxidation sites	oxidised Proteins	Phosphorylation sites	Phosphorylated proteins
63	PDK_30s762371g001	PDK_30s762371L001 _isopentenyl pyrophosphate isomerase _reverse strand	GTLQEAVDmK	M9 Oxidation	1	1
64	PDK_30s1176651g001	PDK_30s1176651L001 _similar to predicted protein _forward strand	LRAFAEEDVGKQGMSsAVGAATPSR	S16 Phospho			1	1
64	PDK_30s1176491g002	PDK_30s1176491L002 _similar to predicted protein _forward strand	LDVNsVASER	S5 Phospho			1	1
64	PDK_30s1034331g005	PDK_30s1034331L005 _partial gene, unknown protein _reverse strand	yAFREYRPGETADRR	Y1 Phospho			1	1
98	PDK_30s1030271g001	PDK_30s1030271L001 _phenylcoumaran benzylic ether reductase -likeprotein _reverse strand	FLPSEFGmDPAR	M8 Oxidation	1	1
129	PDK_30s879031g005	PDK_30s879031L005 _nad-malate dehydrogenase _reverse strand	GmDVVVIPAGVPR	M2 Oxidation	1	1
129	PDK_30s749161g001	PDK_30s749161L001 _epoxide expressed _reverse strand	FPGmEDYIR	M4 Oxidation	2	1
129	PDK_30s1097611g004	PDK_30s1097611L004 _similar to predicted protein _reverse strand	VTLGPGGDLmLTSR	M10 Oxidation	1	1
177	PDK_30s993331g002	PDK_30s993331L002 _eukaryotic translation initiation factor 3 _reverse strand	DKETVDITASEAtPETEGVVVGVtK	T13 Phospho, T24 Phospho			2	1
177	PDK_30s1112311g003	PDK_30s1112311L003 _similar to predicted protein _reverse strand	AIETNLYAQmK	M10 Oxidation	1	1
192	PDK_30s897181g002	PDK_30s897181L002 _rna polymerase iv second largest subunit _reverse strand	ILIGAsVVAmKLDWIKQMAR	S6 Phospho, M10 Oxidation	1	1	1	1
192	PDK_30s896091g001	PDK_30s896091L001 _glucan endo-1,4-beta-glucosidase _forward strand	LKSmVGTPLmPGK	M4 Oxidation, M10 Oxidation	4	1
197	PDK_30s65509133g003	PDK_30s65509133L003 _furostanol glycoside 26-o-beta-glucosidase _reverse strand	DRLPYFTDEESTmIK	M13 Oxidation	4	1
203	PDK_30s835621g002	PDK_30s835621L002 _nucleoside diphosphate kinase _reverse strand	mELTFImIKPDGVQR	M1 Oxidation, M7 Oxidation	2	1
210	PDK_30s1126271g001	PDK_30s1126271L001 _proteasome subunit beta type 7-a precursor _reverse strand	KVEAVEGDAmEE	M10 Oxidation	1	1
235	PDK_30s945081g001	PDK_30s945081L001 _lysosomal alpha- _forward strand	TmSAYYLAAR	M2 Oxidation	1	1
239	PDK_30s941391g005	PDK_30s941391L005 _heat shock protein 70 _forward strand	NALENYAYNmR	M10 Oxidation	4	1
239	PDK_30s941391g004	PDK_30s941391L004 _heat shock protein 70 _reverse strand	QATKDAGVISGLNVmR	M15 Oxidation	3	1
239	PDK_30s837491g004	PDK_30s837491L004 _heat shock protein 70 _forward strand	DAGVIAGLNVmR	M11 Oxidation	5	1
239	PDK_30s795061g002	PDK_30s795061L002 _heat shock protein 70 _forward strand	DAGVISGLNVmR	M11 Oxidation	5	1
239	PDK_30s685511g001	PDK_30s685511L001 _luminal binding protein _forward strand	AmEDAGLEKR	M2 Oxidation	2	1
239	PDK_30s1034811g003	PDK_30s1034811L003 _heat shock cognate 70 kda expressed _forward strand	NALENYAYNmR	M10 Oxidation	1	1
239	PDK_30s1034811g002	PDK_30s1034811L002 _heat shock _forward strand	NQVAmNPTNTVFDAK	M5 Oxidation	4	1
249	PDK_30s811431g002	PDK_30s811431L002 _gag-pol polyprotein _reverse strand	GPATLIsAK	S7 Phospho			1	1
249	PDK_30s1163281g003	PDK_30s1163281L003 _elongation factor _forward strand	sNGAHKLKyR	S1 Phospho, Y9 Phospho			2	1
252	PDK_30s993691g005	PDK_30s993691L005 _similar to predicted protein _forward strand	KItDLDGTEDEK	T3 Phospho			1	1
252	PDK_30s951701g002	PDK_30s951701L002 _auxin response _forward strand	GGsMVsRLIK	S3 Phospho, S6 Phospho			2	1
252	PDK_30s945341g002	PDK_30s945341L002 _partial gene, unknown protein _reverse strand	GKssIKRPK	S3 Phospho, S4 Phospho			2	1
252	PDK_30s910591g002	PDK_30s910591L002 _aberrant large forked _reverse strand	mGTEAItK	M1 Oxidation, T7 Phospho	1	1	1	1
252	PDK_30s894041g002	PDK_30s894041L002 _similar to predicted protein _reverse strand	RLGIsISsSK	S5 Phospho, S8 Phospho			2	1
252	PDK_30s870811g006	PDK_30s870811L006 _nad-dependent epimerase dehydratase _reverse strand	sAcGSLEDLKsLK	S1 Phospho, S11 Phospho			2	1
252	PDK_30s859721g004	PDK_30s859721L004 _partial gene, unknown protein _forward strand	LIAAGsRR	S6 Phospho			1	1
252	PDK_30s843271g002	PDK_30s843271L002 _nac domain ipr003441 _forward strand	cGYWKTtGK	T7 Phospho			1	1
252	PDK_30s843271g002	PDK_30s843271L002 _nac domain ipr003441 _forward strand	cGYWKTtGK	T7 Phospho			1	1
252	PDK_30s837491g002	PDK_30s837491L002 _similar to predicted protein _reverse strand	RLNALILLLRLAAFcFSLAAAVFmSADSsR	M24 Oxidation, S29 Phospho	6	1	1	1
252	PDK_30s831041g004	PDK_30s831041L004 _similar to predicted protein _forward strand	HsPESVIRR	S2 Phospho			1	1
252	PDK_30s828361g002	PDK_30s828361L002 _partial gene, unknown protein _forward strand	NKHsKPTsPmR	S4 Phospho, S8 Phospho, M10 Oxidation	1	1	2	1
252	PDK_30s827291g002	PDK_30s827291L002 _enhancer of polycomb-like protein _forward strand	RAQSAAVQNPPFTDSKLIVVPAGQmK	M25 Oxidation	1	1
252	PDK_30s822501g001	PDK_30s822501L001 _papa-1-like conserved region family expressed _reverse strand	NDGTsAKPPR	S5 Phospho			1	1
252	PDK_30s808451g008	PDK_30s808451L008 _partial gene, unknown protein _reverse strand	ERTDDsILLILTIHVMDALANFGmKPLKK	S6 Phospho, M24 Oxidation	1	1	1	1
252	PDK_30s787321g003	PDK_30s787321L003 _partial gene, unknown protein _reverse strand	AsDTVTSVKK	S2 Phospho			1	1
252	PDK_30s780861g002	PDK_30s780861L002 _partial gene, unknown protein _reverse strand	HLSSENtAGK	T7 Phospho			1	1
252	PDK_30s745201g003	PDK_30s745201L003 _endonuclease iii homologue _reverse strand	AKAtKTSIsK	T4 Phospho, S9 Phospho			2	1
252	PDK_30s735621g002	PDK_30s735621L002 _multidrug pheromone mdr abc transporter family _forward strand	GFtLsIQAGK	T3 Phospho, S5 Phospho			2	1
252	PDK_30s734041g002	PDK_30s734041L002 _histidyl-trna synthetase _reverse strand	FAVSGDGFsIK	S9 Phospho			2	1
252	PDK_30s714171g003	PDK_30s714171L003 _aim1 protein _reverse strand	GSLtQDKMNK	T4 Phospho			1	1
252	PDK_30s713051g003	PDK_30s713051L003 _partial gene, unknown protein _forward strand	scAELIGAR	S1 Phospho			1	1
252	PDK_30s700961g002	PDK_30s700961L002 _serine threonine-protein kinase _forward strand	EIINHMsLR	S7 Phospho			1	1
252	PDK_30s697981g001	PDK_30s697981L001 _partial gene, unknown protein _forward strand	FLDPIGNHsK	S9 Phospho			1	1
252	PDK_30s690341g001	PDK_30s690341L001 _similar to predicted protein _reverse strand	GGNTGIVSFtsPMR	T10 Phospho, S11 Phospho			2	1
252	PDK_30s681891g001	PDK_30s681891L001 _polymerase iii (dna directed) polypeptide b _reverse strand	SGNRKDyVGNK	Y7 Phospho			1	1
252	PDK_30s681801g004	PDK_30s681801L004 _retroelement pol polyprotein _reverse strand	LDsYAVHPAR	S3 Phospho			1	1
252	PDK_30s673181g003	PDK_30s673181L003 _set domain protein _reverse strand	DRTPtHSDR	T5 Phospho			1	1
252	PDK_30s672671g002	PDK_30s672671L002 _partial gene, unknown protein _forward strand	LLsRtAmLK	S3 Phospho, T5 Phospho, M7 Oxidation	1	1	2	1
252	PDK_30s671661g001	PDK_30s671661L001 _similar to predicted protein _reverse strand	SLVFGGGKtK	T9 Phospho			1	1
252	PDK_30s6550971g001	PDK_30s6550971L001 _partial gene, unknown protein _forward strand	IFsEDAGK	S3 Phospho			1	1
252	PDK_30s6550938g012	PDK_30s6550938L012 _partial gene, unknown protein _reverse strand	KtEEISmQKtR	T2 Phospho, M7 Oxidation, T10 Phospho	1	1	2	1
252	PDK_30s1192921g002	PDK_30s1192921L002 _aldo keto reductase _forward strand	SRsAPGHLIsTR	S3 Phospho, S10 Phospho			2	1
252	PDK_30s1177951g003	PDK_30s1177951L003 _glycosyl hydrolase family 9 _reverse strand	DIVNsHYK	S5 Phospho			1	1
252	PDK_30s1172441g004	PDK_30s1172441L004 _glycerol-3-phosphate dehydrogenase _forward strand	EmFEEISR	M2 Oxidation	1	1
252	PDK_30s1152531g001	PDK_30s1152531L001 _partial gene, unknown protein _reverse strand	REGyVYNVK	Y4 Phospho			1	1
252	PDK_30s1146061g006	PDK_30s1146061L006 _partial gene, unknown protein _forward strand	AsmMGGDFAEAYVR	S2 Phospho, M3 Oxidation	1	1	1	1
252	PDK_30s1103751g002	PDK_30s1103751L002 _partial gene, unknown protein _reverse strand	VVHNTmSFSR	M6 Oxidation	1	1
252	PDK_30s1057891g003	PDK_30s1057891L003 _partial gene, unknown protein _reverse strand	AGFYyLSR	Y5 Phospho			1	1
252	PDK_30s1033541g002	PDK_30s1033541L002 _partial gene, unknown protein _reverse strand	VsNGFTVGVR	S2 Phospho			1	1
252	PDK_30s1011551g001	PDK_30s1011551L001 _similar to predicted protein _forward strand	EYGLMVNYyAR	Y9 Phospho			1	1
252	PDK_30s1011121g003	PDK_30s1011121L003 _similar to predicted protein _forward strand	APssALLK	S3 Phospho, S4 Phospho			2	1
298	PDK_30s656741g003	PDK_30s656741L003 _glutamate decarboxylase _reverse strand	mGRFDIVSK	M1 Oxidation	2	1
298	PDK_30s1207061g003	PDK_30s1207061L003 _delta-1-pyrroline-5-carboxylate dehydrogenase _reverse strand	mTLFTGSSR	M1 Oxidation	1	1
302	PDK_30s991971g001	PDK_30s991971L001 _partial gene, unknown protein _reverse strand	KSSPFPmK	M7 Oxidation	1	1
302	PDK_30s953031g001	PDK_30s953031L001 _ice1 (inducer of cbf expression 1) dna bindingtranscription activator transcription factor _forward strand	NsPFLNKSK	S2 Phospho			1	1
302	PDK_30s803791g004	PDK_30s803791L004 _chalcone isomerase _forward strand	KFsGADNK	S3 Phospho			1	1
303	PDK_30s947641g003	PDK_30s947641L003 _heat shock protein 82 _reverse strand	SGDEmTSLKDYVTR	M5 Oxidation	5	1
303	PDK_30s808251g002	PDK_30s808251L002 _subtilisin-like serine proteinase _reverse strand	ITLASmADAAVAGSR	M6 Oxidation	1	1
303	PDK_30s722381g008	PDK_30s722381L008 _heat shock protein 82 _reverse strand	SGDEmTSLKDYVTR	M5 Oxidation	6	1
303	PDK_30s1195181g002	PDK_30s1195181L002 _heat shock _reverse strand	SGDEmTSLKDYVTR	M5 Oxidation	2	1
312	PDK_30s884401g004	PDK_30s884401L004 _atp synthase beta chain _reverse strand	TIAmDGTEGLVR	M4 Oxidation	1	1
317	PDK_30s997411g005	PDK_30s997411L005 _translation initiation factor (eif-4a) _reverse strand	mFVLDEADEmLSR	M1 Oxidation, M10 Oxidation	2	1
317	PDK_30s951221g005	PDK_30s951221L005 _actin _reverse strand	mSKEITALAPSSmK	M1 Oxidation, M13 Oxidation	4	1
317	PDK_30s844721g006	PDK_30s844721L006 _actin 3 _forward strand	EITALAPSSmKIK	M10 Oxidation	4		1	1
317	PDK_30s830031g004	PDK_30s830031L004 _sorbitol dehydrogenase _reverse strand	VSKNmEDLDEEVIQIQK	M5 Oxidation	2	1
317	PDK_30s717671g011	PDK_30s717671L011 _similar to predicted protein _reverse strand	EITALAPSSmKIK	M10 Oxidation	4	1	1	1
317	PDK_30s1070141g012	PDK_30s1070141L012 _actin _forward strand	EITALAPSSmKIK	M10 Oxidation	4	1	1	1
326	PDK_30s705951g009	PDK_30s705951L009 _heat shock _reverse strand	mAEVDEESKQVSYR	M1 Oxidation	1	1
337	PDK_30s865661g001	PDK_30s865661L001 _non-ltr retroelement reverse transcriptase _reverse strand	QRLEGWQmETLsMmDR	M8 Oxidation, S12 Phospho, M14 Oxidation	2	1	1	1
337	PDK_30s740591g004	PDK_30s740591L004 _partial gene, unknown protein _reverse strand	LKsMEANKK	S3 Phospho	3	1	3	1
337	PDK_30s728591g001	PDK_30s728591L001 _atp binding protein _forward strand	SLALVHsR	S7 Phospho			1	1
337	PDK_30s709981g003	PDK_30s709981L003 _partial gene, unknown protein _forward strand	KIDtVAIR	T4 Phospho			1	1
337	PDK_30s695271g003	PDK_30s695271L003 _nac domain ipr003441 _reverse strand	ILtGImANAK	T3 Phospho, M6 Oxidation	1	1	1	1
337	PDK_30s660871g003	PDK_30s660871L003 _partial gene, unknown protein _reverse strand	SGNVRQPMtK	T9 Phospho			1	1
337	PDK_30s1090851g005	PDK_30s1090851L005 _partial gene, unknown protein _reverse strand	NSsALPKLsTAASK	S3 Phospho, S9 Phospho			2	1
338	PDK_30s760781g005	PDK_30s760781L005 _partial gene, unknown protein _forward strand	DIDLVmTQAGVSR	M6 Oxidation	1	1
338	PDK_30s674341g002	PDK_30s674341L002 _partial gene, unknown protein _forward strand	DIDLVmTQAGVSR	M6 Oxidation	1	1
351	PDK_30s65509287g003	PDK_30s65509287L003 _similar to predicted protein _forward strand	AyVISKLK	Y2 Phospho			1	1
356	PDK_30s708731g001	PDK_30s708731L001 _beta chain _forward strand	AVLmDLEPGTmDSVR	M4 Oxidation, M11 Oxidation	5	1
356	PDK_30s697331g005	PDK_30s697331L005 _beta chain _forward strand	AVLmDLEPGTmDSVR	M4 Oxidation, M11 Oxidation	5	1
356	PDK_30s1088541g002	PDK_30s1088541L002 _beta chain _forward strand	AVLmDLEPGTmDSVR	M4 Oxidation, M11 Oxidation	4	1
357	PDK_30s837971g002	PDK_30s837971L002 _vacuolar atpase b subunit _reverse strand	SAIGEGmTR	M7 Oxidation	2	1
359	PDK_30s837411g003	PDK_30s837411L003 _tubulin beta-2 beta-3 chain _reverse strand	mSTKEVDEQmINVQNK	M1 Oxidation, M10 Oxidation	7	1
359	PDK_30s708731g001	PDK_30s708731L001 _beta chain _forward strand	YLTASAmFR	M7 Oxidation	8	1
362	PDK_30s941391g005	PDK_30s941391L005 _heat shock protein 70 _forward strand	DAGVIAGLNVmR	M11 Oxidation	3	1
362	PDK_30s795061g002	PDK_30s795061L002 _heat shock protein 70 _forward strand	DAGVISGLNVmR	M11 Oxidation	6	1
366	PDK_30s993691g004	PDK_30s993691L004 _similar to predicted protein _forward strand	LWEItRGVVtENYGK	T5 Phospho, T10 Phospho			2	1
366	PDK_30s991421g002	PDK_30s991421L002 _eif4g (eukaryotic translation initiation factor4g) translation initiation factor _reverse strand	DGTtGQLSR	T4 Phospho			1	1
366	PDK_30s975591g010	PDK_30s975591L010 _gata transcription factor 25 _reverse strand	IKmsNLmK	M3 Oxidation, S4 Phospho, M7 Oxidation	2	1	1	1
366	PDK_30s942051g001	PDK_30s942051L001 _nucleic acid binding protein _reverse strand	mLYSsSSSSHEAILRR	M1 Oxidation, S5 Phospho	1	1	1	1
366	PDK_30s936151g002	PDK_30s936151L002 _fanconi complementation group m _forward strand	DGSKLMLVNyFR	Y10 Phospho			1	1
366	PDK_30s925721g001	PDK_30s925721L001 _cc-nbs-lrr resistance protein _forward strand	NsLsVINPKR	S2 Phospho, S4 Phospho			2	1
366	PDK_30s905821g004	PDK_30s905821L004 _partial gene, unknown protein _forward strand	QSPSQDSTsKAKScK	S9 Phospho			1	1
366	PDK_30s904601g003	PDK_30s904601L003 _pattern formation _reverse strand	IsEGIREMWLR	S2 Phospho			1	1
366	PDK_30s900631g001	PDK_30s900631L001 _similar to predicted protein _forward strand	KGQPFPsVK	S7 Phospho			1	1
366	PDK_30s894561g001	PDK_30s894561L001 _retrotransposon ty3-gypsy subclass _forward strand	FLMEQFAAmR	M9 Oxidation	1	1
366	PDK_30s889471g002	PDK_30s889471L002 _similar to predicted protein _reverse strand	ESRTNTESmTLGK	M9 Oxidation	1	1
366	PDK_30s888411g001	PDK_30s888411L001 _glutamine synthetase _forward strand	TLPGPVtDPSK	T7 Phospho			1	1
366	PDK_30s883531g004	PDK_30s883531L004 _cdt1a protein _forward strand	YmLPEAIsIK	M2 Oxidation, S8 Phospho	1	1	1	1
366	PDK_30s883461g001	PDK_30s883461L001 _zinc finger _reverse strand	ysAPEELKPGGEIPKK	Y1 Phospho, S2 Phospho			2	1
366	PDK_30s846091g005	PDK_30s846091L005 _global transcription factor group _reverse strand	NRFVVyLtcK	Y6 Phospho, T8 Phospho			2	1
366	PDK_30s841181g004	PDK_30s841181L004 _cationic peroxidase 1 _forward strand	VNAtGPRDPTmDR	T4 Phospho, M11 Oxidation	1	1	1	1
366	PDK_30s831041g012	PDK_30s831041L012 _nadh-dependent glutamate synthase _reverse strand	EyILGELtK	Y2 Phospho, T8 Phospho			2	1
366	PDK_30s828471g003	PDK_30s828471L003 _rna polymerase sigma factor _reverse strand	mENNKTIIDFR	M1 Oxidation	1	1
366	PDK_30s822801g003	PDK_30s822801L003 _similar to predicted protein _reverse strand	GLtLNcmDR	T3 Phospho, M7 Oxidation	1	1	1	1
366	PDK_30s820991g002	PDK_30s820991L002 _pentatricopeptide repeat-containing protein _forward strand	AGNsmLAVTLSK	S4 Phospho, M5 Oxidation	1	1	1	1
366	PDK_30s820371g001	PDK_30s820371L001 _phospholipase d alpha 2 _reverse strand	sIAGAsLHR	S1 Phospho, S6 Phospho			2	1
366	PDK_30s797691g002	PDK_30s797691L002 _growth regulator _reverse strand	MIEENQRVtVR	T9 Phospho			1	1
366	PDK_30s790122g003	PDK_30s790122L003 _partial gene, unknown protein _reverse strand	SsGSRRLsPAR	S2 Phospho, S8 Phospho			2	1
366	PDK_30s785711g003	PDK_30s785711L003 _yip1 domain family member 6 _forward strand	DtGGWLVAGSRNR	T2 Phospho			1	1
366	PDK_30s775611g018	PDK_30s775611L018 _transcriptional coactivator-like protein _reverse strand	DSPIQsFIK	S6 Phospho			1	1
366	PDK_30s763941g003	PDK_30s763941L003 _ccaat-binding transcription factor subunit _forward strand	EGDsKLsAK	S4 Phospho, S7 Phospho			2	1
366	PDK_30s759071g001	PDK_30s759071L001 _nodulin-like protein _forward strand	AsLDVKENGITQV	S2 Phospho			1	1
366	PDK_30s745071g002	PDK_30s745071L002 _6-phosphofructokinase 2 _reverse strand	RGGtILGTSR	T4 Phospho			1	1
366	PDK_30s717461g002	PDK_30s717461L002 _partial gene, unknown protein _forward strand	TNPFtPFPSTK	T5 Phospho			1	1
366	PDK_30s692431g002	PDK_30s692431L002 _microtubule organization protein _forward strand	IQsAGtGELFAALR	S3 Phospho, T6 Phospho			2	1
366	PDK_30s685001g004	PDK_30s685001L004 _partial gene, unknown protein _reverse strand	SSDIAQEsLQIR	S8 Phospho			1	1
366	PDK_30s665782g001	PDK_30s665782L001 _phosphatidylinositol-4-phosphate 5- _forward strand	IKAWEStVRR	T7 Phospho			1	1
366	PDK_30s662861g008	PDK_30s662861L008 _similar to predicted protein _reverse strand	ELGFPPtVKGSSR	T7 Phospho			1	1
366	PDK_30s658281g001	PDK_30s658281L001 _atp adp translocator _reverse strand	RRmMmTsGEAVK	M3 Oxidation, M5 Oxidation, S7 Phospho	2	1	3	1
366	PDK_30s657951g004	PDK_30s657951L004 _6-phosphofructokinase 2 _reverse strand	RGGtILGTSR	T4 Phospho			1	1
366	PDK_30s656521g008	PDK_30s656521L008 _at4g26270 t25k17_80 _forward strand	RGGtILGTSR	T4 Phospho			1	1
366	PDK_30s6550996g002	PDK_30s6550996L002 _spx (syg1 pho81 xpr1) domain-containing _reverse strand	AGYHQtRmKNEDIHK	T6 Phospho, M8 Oxidation	1	1	1	1
366	PDK_30s6550948g011	PDK_30s6550948L011 _similar to predicted protein _reverse strand	ERTASPTAFtR	T10 Phospho			1	1
366	PDK_30s65509190g002	PDK_30s65509190L002 _partial gene, unknown protein _reverse strand	VsNLESEVQELK	S2 Phospho			1	1
366	PDK_30s654541g003	PDK_30s654541L003 _similar to predicted protein _forward strand	VLGKVLRtASK	T8 Phospho			1	1
366	PDK_30s1201411g001	PDK_30s1201411L001 _partial gene, unknown protein _reverse strand	EYIHSLtGWLR	T7 Phospho			1	1
366	PDK_30s1194271g001	PDK_30s1194271L001 _partial gene, unknown protein _reverse strand	LTRELQKyFDK	Y8 Phospho			1	1
366	PDK_30s1172631g001	PDK_30s1172631L001 _partial gene, unknown protein _forward strand	GAILyyKDK	Y5 Phospho, Y6 Phospho			2	1
366	PDK_30s1164921g001	PDK_30s1164921L001 _partial gene, unknown protein _forward strand	SVLEWEItAGLR	T8 Phospho			1	1
366	PDK_30s1141221g024	PDK_30s1141221L024 _nipped-b homolog _reverse strand	WFYLcLWyK	Y8 Phospho			1	1
366	PDK_30s1139601g001	PDK_30s1139601L001 _similar to predicted protein _reverse strand	SSGGIPDLmSGR	M9 Oxidation	1	1
366	PDK_30s1133641g002	PDK_30s1133641L002 _partial gene, unknown protein _forward strand	IKmsNLmK	M3 Oxidation, S4 Phospho, M7 Oxidation	2	1	1	1
366	PDK_30s1111521g003	PDK_30s1111521L003 _partial gene, unknown protein _reverse strand	YATGGNANEDGmVK	M12 Oxidation	1	1
366	PDK_30s1100081g001	PDK_30s1100081L001 _partial gene, unknown protein _forward strand	RsATDPQsLYAR	S2 Phospho, S8 Phospho			2	1
366	PDK_30s1090471g004	PDK_30s1090471L004 _dna-binding protein smubp- _forward strand	NStMQRRGTR	T3 Phospho			1	1
366	PDK_30s1088671g002	PDK_30s1088671L002 _similar to predicted protein _forward strand	EsGRERSR	S2 Phospho			1	1
366	PDK_30s1083491g005	PDK_30s1083491L005 _wrnip1 protein _reverse strand	sVAVyRALNEAR	S1 Phospho, Y5 Phospho			2	1
366	PDK_30s1073941g004	PDK_30s1073941L004 _partial gene, unknown protein _reverse strand	ESASSSREtRPR	T9 Phospho			1	1
366	PDK_30s1072311g001	PDK_30s1072311L001 _partial gene, unknown protein _forward strand	LAREGAsWRSNK	S7 Phospho			1	1
366	PDK_30s1060841g003	PDK_30s1060841L003 _partial gene, unknown protein _forward strand	KPAEtEAGPEKVNK	T5 Phospho			1	1
366	PDK_30s1059941g003	PDK_30s1059941L003 _acs-like protein _reverse strand	EyILGELtK	Y2 Phospho, T8 Phospho			2	1
366	PDK_30s1048441g002	PDK_30s1048441L002 _pelota protein _reverse strand	DLVPNGPGsVK	S9 Phospho			1	1
366	PDK_30s1034331g002	PDK_30s1034331L002 _pentatricopeptide repeat-containing _reverse strand	SHAKVASsLFNR	S8 Phospho			1	1
370	PDK_30s1179061g005	PDK_30s1179061L005 _gdp dissociation inhibitor _reverse strand	mKLYSESLAR	M1 Oxidation	2	1
374	PDK_30s680691g004	PDK_30s680691L004 _chalcone--flavonone isomerase _forward strand	SLAENIGTmLSQ	M9 Oxidation	1	1
380	PDK_30s896621g010	PDK_30s896621L010 _acyl:coa ligase acetate-coa synthetase-likeprotein _reverse strand	GSSImKGYyK	M5 Oxidation, Y9 Phospho	1	1	1	1
380	PDK_30s858001g007	PDK_30s858001L007 _amp-binding protein _forward strand	GSSImKGYyK	M5 Oxidation, Y9 Phospho	1	1	1	1
380	PDK_30s691861g003	PDK_30s691861L003 _partial gene, unknown protein _forward strand	KAsQmERER	S3 Phospho, M5 Oxidation	1	1	1	1
380	PDK_30s1006041g001	PDK_30s1006041L001 _e3 ubiquitin ligase _forward strand	AIMNmPsVDR	M5 Oxidation, S7 Phospho	2	1	2	1
400	PDK_30s845821g004	PDK_30s845821L004 _actin depolymerizing factor _reverse strand	SKmLYASSK	M3 Oxidation	1	1
400	PDK_30s65509449g002	PDK_30s65509449L002 _actin depolymerizing factor _reverse strand	SKmLYASSK	M3 Oxidation	1	1
401	PDK_30s1006721g002	PDK_30s1006721L002 _aldose reductase _forward strand	SVVVmVAEK	M5 Oxidation	1	1
403	PDK_30s1154581g004	PDK_30s1154581L004 _60s ribosomal protein l2 _reverse strand	IKLPsGsKK	S5 Phospho, S7 Phospho			2	1
403	PDK_30s1080231g005	PDK_30s1080231L005 _catalase _reverse strand	VANRLNVKPSm	M11 Oxidation	1	1
410	PDK_30s1069371g002	PDK_30s1069371L002 _heat shock 70 protein _forward strand	mKETAESYLGK	M1 Oxidation	1	1
416	PDK_30s997181g003	PDK_30s997181L003 _receptor-like protein kinase _reverse strand	tGEEVAVKKIsSNsR	T1 Phospho, S11 Phospho, S14 Phospho			3	1
416	PDK_30s994121g002	PDK_30s994121L002 _gag-pol polyprotein _reverse strand	QKysIYDKK	Y3 Phospho, S4 Phospho			2	1
416	PDK_30s981911g001	PDK_30s981911L001 _partial gene, unknown protein _reverse strand	VsPGPTRTIADyR	S2 Phospho, Y12 Phospho			2	1
416	PDK_30s895701g005	PDK_30s895701L005 _replication licensing factor mcm7 homologue _forward strand	AGItTSLNAR	T4 Phospho			1	1
416	PDK_30s886402g002	PDK_30s886402L002 _partial gene, unknown protein _forward strand	RRNLDEHDGttLSR	T10 Phospho, T11 Phospho			2	1
416	PDK_30s836601g003	PDK_30s836601L003 _chalcone synthase family protein _forward strand	mASTGETKSR	M1 Oxidation	1	1
416	PDK_30s822121g001	PDK_30s822121L001 _pentatricopeptide repeat-containing _reverse strand	RVmEEmGAK	M3 Oxidation, M6 Oxidation	2	1
416	PDK_30s820571g001	PDK_30s820571L001 _similar to predicted protein _forward strand	GsGLQSKAQK	S2 Phospho			1	1
416	PDK_30s786071g001	PDK_30s786071L001 _anion-transporting atpase _reverse strand	cYLVMDPSRSAsVR	S12 Phospho			1	1
416	PDK_30s760301g006	PDK_30s760301L006 _transcription factor iia small subunit _reverse strand	SmTEALEtQVK	M2 Oxidation, T8 Phospho	1	1	1	1
416	PDK_30s743181g001	PDK_30s743181L001 _partial gene, unknown protein _forward strand	mPAGSARSGLSYSR	M1 Oxidation	1	1
416	PDK_30s709981g002	PDK_30s709981L002 _r2r3-myb transcription _forward strand	LQtDINTAK	T3 Phospho			1	1
416	PDK_30s695271g001	PDK_30s695271L001 _atp-dependent rna _forward strand	QLLTImDRyK	M6 Oxidation, Y9 Phospho	1	1	1	1
416	PDK_30s682511g003	PDK_30s682511L003 _peptide chain release _forward strand	mDWLStGALSR	M1 Oxidation, T6 Phospho	1	1	1	1
416	PDK_30s680061g007	PDK_30s680061L007 _rr1 - corn type-a response regulator _reverse strand	SYATSmALASKAGtK	M6 Oxidation, T14 Phospho	1	1	1	1
416	PDK_30s656261g002	PDK_30s656261L002 _transcription factor iia small subunit _forward strand	SmTEALEtQVK	M2 Oxidation, T8 Phospho	1	1	1	1
416	PDK_30s1133351g001	PDK_30s1133351L001 _vacuolar protein sorting _reverse strand	LKFEYyRPMK	Y6 Phospho			1	1
416	PDK_30s1094971g006	PDK_30s1094971L006 _partial gene, unknown protein _reverse strand	LPPQLGNLssLR	S9 Phospho, S10 Phospho			2	1
416	PDK_30s1049271g001	PDK_30s1049271L001 _cytochrome p450 _forward strand	IsmLEVFSAKR	S2 Phospho, M3 Oxidation	1	1	1	1
416	PDK_30s1049261g001	PDK_30s1049261L001 _non-ltr retrolelement reverse transcriptase _reverse strand	ATIESGARPSsAPtSPR	S11 Phospho, T14 Phospho			2	1
416	PDK_30s1045901g001	PDK_30s1045901L001 _partial gene, unknown protein _forward strand	NPPVmEtETPEGK	M5 Oxidation, T7 Phospho	1	1	1	1
416	PDK_30s1009171g004	PDK_30s1009171L004 _dna-binding protein _reverse strand	yNKFWLSVGR	Y1 Phospho			1	1
417	PDK_30s831221g002	PDK_30s831221L002 _alpha tubulin 1 _reverse strand	AVcmISNSTSVAEVFSR	M4 Oxidation	1	1
417	PDK_30s656521g006	PDK_30s656521L006 _mitochondrial processing peptidase _forward strand	SAVLmNLESR	M5 Oxidation	1	1
417	PDK_30s6550926g030	PDK_30s6550926L030 _alpha tubulin 1 _forward strand	AVcmISNSTSVAEVFSR	M4 Oxidation	1	1
419	PDK_30s927641g002	PDK_30s927641L002 _mitochondrial processing peptidase _forward strand	SAILmNLESR	M5 Oxidation	1	1
419	PDK_30s927641g002	PDK_30s927641L002 _mitochondrial processing peptidase _forward strand	SAILmNLESR	M5 Oxidation	1	1
419	PDK_30s884401g004	PDK_30s884401L004 _atp synthase beta chain _reverse strand	TIAmDGTEGLVR	M4 Oxidation	1	1
431	PDK_30s929181g001	PDK_30s929181L001 _phosphoserine aminotransferase _forward strand	SLmNVPFTLQR	M3 Oxidation	1	1
431	PDK_30s916241g003	PDK_30s916241L003 _60s ribosomal protein l2 _forward strand	IKLPsGsKK	S5 Phospho, S7 Phospho			1	1
431	PDK_30s910821g001	PDK_30s910821L001 _dtdp-glucose 4-6-dehydratase _forward strand	QLAEmmTQVYSK	M5 Oxidation, M6 Oxidation	1	1
431	PDK_30s812681g001	PDK_30s812681L001 _similar to predicted protein _reverse strand	TTVTGVEmFKK	M8 Oxidation	1	1
431	PDK_30s760021g003	PDK_30s760021L003 _60s ribosomal protein l2 _forward strand	IKLPsGsKK	S5 Phospho, S7 Phospho			2	1
431	PDK_30s1039641g001	PDK_30s1039641L001 _glutamate 1-semialdehyde aminotransferase _reverse strand	mVISAVPSIEmVR	M1 Oxidation, M11 Oxidation	3	1
431	PDK_30s1002501g002	PDK_30s1002501L002 _mitochondrial pyruvate dehydrogenase kinaseisoform 1 _reverse strand	mSPmLVAQVASEDAR	M1 Oxidation, M4 Oxidation	2	1
433	PDK_30s719021g007	PDK_30s719021L007 _hypothetical protein _reverse strand	DTVDGmTAmVAAK	M6 Oxidation, M9 Oxidation	2	1
433	PDK_30s1084321g001	PDK_30s1084321L001 _partial gene, unknown protein _forward strand	ALSFATmTR	M7 Oxidation	1	1
443	PDK_30s683601g004	PDK_30s683601L004 _dihydrolipoyllysine-residue succinyltransferasecomponent of 2-oxoglutarate dehydrogenase complex _forward strand	DAGQmNFAEIEK	M5 Oxidation	1	1
443	PDK_30s1207141g006	PDK_30s1207141L006 _s-adenosylmethionine synthetase _forward strand	TNmVmVFGEITTK	M3 Oxidation, M5 Oxidation	2	1
443	PDK_30s1183641g001	PDK_30s1183641L001 _s-adenosylmethionine synthetase _forward strand	TNmVmVFGEITTK	M3 Oxidation, M5 Oxidation	2	1
447	PDK_30s950411g001	PDK_30s950411L001 _catalytic pyridoxal phosphate binding _forward strand	REGNNNRFtGR	T9 Phospho			1	1
447	PDK_30s1034291g001	PDK_30s1034291L001 _partial gene, unknown protein _reverse strand	SIRSWISGStAsR	T10 Phospho, S12 Phospho			2	1
447	PDK_30s1005041g004	PDK_30s1005041L004 _partial gene, unknown protein _reverse strand	mKGsPcFGKFVR	M1 Oxidation, S4 Phospho	1	1	1	1
461	PDK_30s1183861g001	PDK_30s1183861L001 _aldo keto _reverse strand	FNGENVDKNKIIYmR	M14 Oxidation	3	1
468	PDK_30s721361g001	PDK_30s721361L001 _subtilisin-like serine protease _forward strand	tVTNVGEIDAVyK	T1 Phospho, Y12 Phospho			2	1
468	PDK_30s711951g001	PDK_30s711951L001 _partial gene, unknown protein _forward strand	tVTNVGEIDAVyK	T1 Phospho, Y12 Phospho			3	1
471	PDK_30s825931g001	PDK_30s825931L001 _adenosylhomocysteinase s-adenosyl-l-homocysteinehydrolase _forward strand	ATDVmIAGK	M5 Oxidation	1	1
471	PDK_30s1023721g003	PDK_30s1023721L003 _partial gene, unknown protein _forward strand	SYmVATLIDSR	M3 Oxidation	1	1
476	PDK_30s839411g002	PDK_30s839411L002 _26s proteasome aaa-atpase subunit rpt5a _reverse strand	VIAATNRADILDPALmR	M16 Oxidation	2	1
487	PDK_30s951221g005	PDK_30s951221L005 _actin _reverse strand	EITALAPSSmK	M10 Oxidation	4	1
487	PDK_30s844721g006	PDK_30s844721L006 _actin 3 _forward strand	EITALAPSSmKIK	M10 Oxidation	5	1
487	PDK_30s717671g011	PDK_30s717671L011 _similar to predicted protein _reverse strand	EITALAPSSmKIK	M10 Oxidation	4	1
487	PDK_30s1070141g012	PDK_30s1070141L012 _actin _forward strand	EITALAPSSmK	M10 Oxidation	4	1
487	PDK_30s1043681g001	PDK_30s1043681L001 _actin _forward strand	mSKEITALAPSSmKIK	M1 Oxidation, M13 Oxidation	3	1
503	PDK_30s987821g001	PDK_30s987821L001 _glutathione s-transferase gstf2 _forward strand	KVTAAmPASA	M6 Oxidation	1	1
503	PDK_30s889891g002	PDK_30s889891L002 _triosephosphate isomerase _reverse strand	ESGATmDVVAAQTK	M6 Oxidation	1	1
503	PDK_30s678721g005	PDK_30s678721L005 _triosephosphate isomerase _forward strand	ESGATmDVVAAQTK	M6 Oxidation	1	1
503	PDK_30s1126271g001	PDK_30s1126271L001 _proteasome subunit beta type 7-a precursor _reverse strand	KVEAVEGDAmEE	M10 Oxidation	1	1
504	PDK_30s992881g003	PDK_30s992881L003 _retrovirus-related like polyprotein _forward strand	YFLtVVDDFSR	T4 Phospho			1	1
504	PDK_30s948451g001	PDK_30s948451L001 _flavine-containing monoxygenase _forward strand	QGLYAVGFtRR	T9 Phospho			1	1
504	PDK_30s933911g001	PDK_30s933911L001 _tyrosine nicotianamine aminotransferases familyexpressed _forward strand	SNGVDLsNK	S7 Phospho			1	1
504	PDK_30s931731g001	PDK_30s931731L001 _5 - _reverse strand	SsETISKSFK	S2 Phospho			1	1
504	PDK_30s922991g009	PDK_30s922991L009 _integral membrane single c2 domain protein _reverse strand	KDRGtLtIK	T5 Phospho, T7 Phospho			2	1
504	PDK_30s915211g001	PDK_30s915211L001 _partial gene, unknown protein _reverse strand	QGSsPWIsSFIR	S4 Phospho, S8 Phospho			1	1
504	PDK_30s914011g002	PDK_30s914011L002 _partial gene, unknown protein _reverse strand	DVGsDGKIK	S4 Phospho			1	1
504	PDK_30s898061g003	PDK_30s898061L003 _dna-repair protein _reverse strand	RLAATVDEsmK	S9 Phospho, M10 Oxidation	1	1	1	1
504	PDK_30s897181g004	PDK_30s897181L004 _loricrin-like protein _reverse strand	RcAVPGctKSAR	T8 Phospho			1	1
504	PDK_30s883821g014	PDK_30s883821L014 _partial gene, unknown protein _reverse strand	IsLcVGNR	S2 Phospho			1	1
504	PDK_30s879561g003	PDK_30s879561L003 _short-chain dehydrogenase reductase familyprotein _reverse strand	YLmGSAGAsGFGSK	M3 Oxidation, S9 Phospho	1	1	1	1
504	PDK_30s867661g003	PDK_30s867661L003 _pentatricopeptide repeat-containing _forward strand	ETTQIHcLtMK	T9 Phospho			1	1
504	PDK_30s854191g003	PDK_30s854191L003 _similar to predicted protein _reverse strand	QLYSGtLsKLR	T6 Phospho, S8 Phospho			2	1
504	PDK_30s845381g001	PDK_30s845381L001 _btb poz domain containing protein _forward strand	IYEPDLQsR	S8 Phospho			1	1
504	PDK_30s837861g004	PDK_30s837861L004 _partial gene, unknown protein _reverse strand	GRHsGPAK	S4 Phospho			1	1
504	PDK_30s824301g001	PDK_30s824301L001 _xyloglucan endotransglycosylase _reverse strand	DTARSSEmPGEcLN	M8 Oxidation	1	1
504	PDK_30s821211g001	PDK_30s821211L001 _adenylate kinase _reverse strand	RLILIGPPGsGK	S10 Phospho			1	1
504	PDK_30s817291g001	PDK_30s817291L001 _gag-pol polyprotein _forward strand	KsyQKLHPR	S2 Phospho, Y3 Phospho			2	1
504	PDK_30s808611g002	PDK_30s808611L002 _partial gene, unknown protein _forward strand	IFScyGPLK	Y5 Phospho			1	1
504	PDK_30s803781g001	PDK_30s803781L001 _partial gene, unknown protein _forward strand	LmGSSFDK	M2 Oxidation	1	1
504	PDK_30s799761g004	PDK_30s799761L004 _s-adenosylmethionine synthetase _forward strand	KNGtcPWVRPDGK	T4 Phospho			1	1
504	PDK_30s794371g001	PDK_30s794371L001 _partial gene, unknown protein _reverse strand	ATLVLsEmR	S6 Phospho, M8 Oxidation	1	1	1	1
504	PDK_30s790161g001	PDK_30s790161L001 _cop1-interacting protein 4 _forward strand	SLQSMyLSR	Y6 Phospho			1	1
504	PDK_30s785121g003	PDK_30s785121L003 _similar to predicted protein _reverse strand	DLVHRMLtR	T8 Phospho			1	1
504	PDK_30s784681g003	PDK_30s784681L003 _cleavage and polyadenylation specificity factor _forward strand	AYEEEQsRIK	S7 Phospho			1	1
504	PDK_30s784531g002	PDK_30s784531L002 _similar to predicted protein _forward strand	IGAmLPyVR	M4 Oxidation, Y7 Phospho	1	1	1	1
504	PDK_30s776881g001	PDK_30s776881L001 _partial gene, unknown protein _forward strand	NMIGWGRttR	T8 Phospho, T9 Phospho			2	1
504	PDK_30s768851g003	PDK_30s768851L003 _similar to predicted protein _forward strand	AmELTHQIAK	M2 Oxidation	3	1
504	PDK_30s767921g006	PDK_30s767921L006 _immediate-early fungal elicitor protein cmpg1 _forward strand	DPVTVSTGItyDR	T10 Phospho, Y11 Phospho			2	1
504	PDK_30s751972g002	PDK_30s751972L002 _immediate-early fungal elicitor protein cmpg1 _forward strand	DPVTVSTGItyDR	T10 Phospho, Y11 Phospho			2	1
504	PDK_30s744051g002	PDK_30s744051L002 _protein kinase _forward strand	AGSsTGmLADPK	S4 Phospho, M7 Oxidation	1	1	1	1
504	PDK_30s740551g022	PDK_30s740551L022 _partial gene, unknown protein _forward strand	SmGNMRPTK	M2 Oxidation	1	1
504	PDK_30s730011g005	PDK_30s730011L005 _hydroxymethylglutaryl-CoA lyase _reverse strand	LNETEmESYGNR	M6 Oxidation	1	1
504	PDK_30s726741g009	PDK_30s726741L009 _partial gene, unknown protein _reverse strand	VILVsQDGSGDsK	S5 Phospho, S12 Phospho			2	1
504	PDK_30s726741g007	PDK_30s726741L007 _similar to predicted protein _reverse strand	VILVsQDGSGDsK	S5 Phospho, S12 Phospho			2	1
504	PDK_30s726351g001	PDK_30s726351L001 _partial gene, unknown protein _forward strand	tSTLEcPGcPPLR	T1 Phospho			2	1
504	PDK_30s717671g002	PDK_30s717671L002 _immediate-early fungal elicitor protein cmpg1 _forward strand	DPVTVSTGItyDR	T10 Phospho, Y11 Phospho			2	1
504	PDK_30s715271g003	PDK_30s715271L003 _prolyl 4-hydroxylase alpha subunit-like protein _forward strand	LSVVGAVNycR	Y9 Phospho			1	1
504	PDK_30s702541g001	PDK_30s702541L001 _lipid binding _reverse strand	LSSKyyGPFK	Y5 Phospho, Y6 Phospho			2	1
504	PDK_30s702131g001	PDK_30s702131L001 _glutathione peroxidase _reverse strand	DIEGKDVsLsK	S8 Phospho, S10 Phospho			2	1
504	PDK_30s696981g001	PDK_30s696981L001 _ccch-type zinc finger protein _forward strand	cARGHSPEGSsK	S11 Phospho			1	1
504	PDK_30s696691g003	PDK_30s696691L003 _er lumen protein retaining receptor _reverse strand	LKSSyMEDK	Y5 Phospho			1	1
504	PDK_30s694891g005	PDK_30s694891L005 _atp binding _reverse strand	FSSsFLDK	S4 Phospho			1	1
504	PDK_30s683351g013	PDK_30s683351L013 _calcium-dependent protein kinase _reverse strand	KtRLtGtGPR	T2 Phospho, T5 Phospho, T7 Phospho			3	1
504	PDK_30s676251g001	PDK_30s676251L001 _partial gene, unknown protein _forward strand	RcAVPGctKSAR	T8 Phospho			1	1
504	PDK_30s675781g002	PDK_30s675781L002 _partial gene, unknown protein _forward strand	EmAATIRKPDR	M2 Oxidation	1	1
504	PDK_30s672891g001	PDK_30s672891L001 _similar to predicted protein _reverse strand	LSSKyyGPFK	Y5 Phospho, Y6 Phospho			2	1
504	PDK_30s664041g004	PDK_30s664041L004 _partial gene, unknown protein _forward strand	RcAVPGctKSAR	T8 Phospho			2	1
504	PDK_30s656431g001	PDK_30s656431L001 _partial gene, unknown protein _reverse strand	STSITGEAStGNK	T10 Phospho			1	1
504	PDK_30s65509584g003	PDK_30s65509584L003 _partial gene, unknown protein _reverse strand	SsPHQSSR	S2 Phospho			1	1
504	PDK_30s65509584g003	PDK_30s65509584L003 _partial gene, unknown protein _reverse strand	SsPHQSSR	S2 Phospho			1	1
504	PDK_30s6550951g006	PDK_30s6550951L006 _partial gene, unknown protein _forward strand	FPGPtLyAR	T5 Phospho, Y7 Phospho			2	1
504	PDK_30s6550926g021	PDK_30s6550926L021 _loricrin-like protein _forward strand	RcAVPGctKSAR	T8 Phospho			1	1
504	PDK_30s65509119g003	PDK_30s65509119L003 _partial gene, unknown protein _reverse strand	ItYQsVIPK	T2 Phospho, S5 Phospho			2	1
504	PDK_30s1195621g002	PDK_30s1195621L002 _partial gene, unknown protein _forward strand	VssVFLIGSSsK	S2 Phospho, S3 Phospho, S11 Phospho			4	1
504	PDK_30s1187081g003	PDK_30s1187081L003 _potassium channel _reverse strand	IIsPmDSR	S3 Phospho, M5 Oxidation	1	1	1	1
504	PDK_30s1185931g009	PDK_30s1185931L009 _similar to predicted protein _reverse strand	YLmGSAGAsGFGSK	M3 Oxidation, S9 Phospho	1	1	1	1
504	PDK_30s1176831g002	PDK_30s1176831L002 _partial gene, unknown protein _forward strand	mAHQTSLPmsSR	M1 Oxidation, M9 Oxidation, S10 Phospho	2	1	1	1
504	PDK_30s1176491g001	PDK_30s1176491L001 _partial gene, unknown protein _forward strand	TIFDHtSR	T6 Phospho			1	1
504	PDK_30s1164381g002	PDK_30s1164381L002 _tetratricopeptide repeat _reverse strand	mEHSKLLQGR	M1 Oxidation	1	1
504	PDK_30s1151141g001	PDK_30s1151141L001 _hypothetical protein _reverse strand	LHGmPRsVVmDR	M4 Oxidation, S7 Phospho, M10 Oxidation	2	1	1	1
504	PDK_30s1145071g003	PDK_30s1145071L003 _ap2 domain-containing transcription factor _forward strand	IGsTLSKtR	S3 Phospho, T8 Phospho			2	1
504	PDK_30s1144311g001	PDK_30s1144311L001 _ty3-gypsy-like retroelement pol polyprotein _forward strand	VEAQQmRtsGRK	M6 Oxidation, T8 Phospho, S9 Phospho	1	2	2	1
504	PDK_30s1121471g002	PDK_30s1121471L002 _partial gene, unknown protein _forward strand	LRGssSSREGR	S4 Phospho, S5 Phospho			2	1
504	PDK_30s1070201g003	PDK_30s1070201L003 _partial gene, unknown protein _reverse strand	sQKPNGAASTtK	S1 Phospho, T11 Phospho			2	1
504	PDK_30s1066021g001	PDK_30s1066021L001 _nb-arc domain containing protein _forward strand	KLLEDHtsK	T7 Phospho, S8 Phospho			2	1
504	PDK_30s1039891g001	PDK_30s1039891L001 _partial gene, unknown protein _reverse strand	ESAKETPsK	S8 Phospho			1	1
504	PDK_30s1038311g002	PDK_30s1038311L002 _atp binding protein _reverse strand	AsKVAsSR	S2 Phospho, S6 Phospho			2	1
504	PDK_30s1035671g001	PDK_30s1035671L001 _60s ribosomal protein l23a _reverse strand	sGtSSLKRK	S1 Phospho, T3 Phospho			2	1
504	PDK_30s1034361g001	PDK_30s1034361L001 _orp2a (osbp(oxysterol binding protein)-relatedprotein 2a) oxysterol binding phosphoinositide binding _reverse strand	VYcDHHGtMNIR	T8 Phospho			1	1
504	PDK_30s1013271g006	PDK_30s1013271L006 _nb-arc domain containing protein _reverse strand	KLLEDHtsK	T7 Phospho, S8 Phospho			2	1
504	PDK_30s1000321g001	PDK_30s1000321L001 _partial gene, unknown protein _reverse strand	IIAtGDsKSGDEK	T4 Phospho, S7 Phospho			2	1
506	PDK_30s855801g002	PDK_30s855801L002 _similar to predicted protein _forward strand	IAGADVPmPYAANLER	M8 Oxidation	2	1
507	PDK_30s996891g005	PDK_30s996891L005 _similar to predicted protein _reverse strand	ItPGVGRYVAK	T2 Phospho			1	1
507	PDK_30s976791g001	PDK_30s976791L001 _cytosolic orthophosphate dikinase _forward strand	QmImAGNLEQR	M2 Oxidation, M4 Oxidation	2	1
507	PDK_30s972611g003	PDK_30s972611L003 _chromosome structural maintenance _forward strand	LEEGLNAmDFVAAWR	M8 Oxidation	1	1
507	PDK_30s951221g005	PDK_30s951221L005 _actin _reverse strand	DLtDALmKILTER	T3 Phospho, M7 Oxidation			1	1
507	PDK_30s941721g005	PDK_30s941721L005 _farnesyl pyrophosphate synthase _reverse strand	mADAANGRAGGDVR	M1 Oxidation	1	1
507	PDK_30s929831g004	PDK_30s929831L004 _actin 1 _reverse strand	DLtDALmKILTER	T3 Phospho, M7 Oxidation	4	1	1	1
507	PDK_30s929081g005	PDK_30s929081L005 _partial gene, unknown protein _reverse strand	FRKAPVQLsAQQER	S9 Phospho			1	1
507	PDK_30s923921g006	PDK_30s923921L006 _retrotransposon ty1-copia subclass _reverse strand	DGTtGADSAQILK	T4 Phospho			1	1
507	PDK_30s902551g002	PDK_30s902551L002 _phytosulfokine receptor _reverse strand	GSLPTSLSNcRQLRtLSLAK	T15 Phospho			1	1
507	PDK_30s900211g012	PDK_30s900211L012 _asparaginyl-trna synthetase _forward strand	MQLIVESGAVTtGAsVLVEGIVVsSQGSK	T12 Phospho, S15 Phospho, S24 Phospho			3	1
507	PDK_30s870811g002	PDK_30s870811L002 _partial gene, unknown protein _reverse strand	STtGVEYWILSsRR	T3 Phospho, S12 Phospho			2	1
507	PDK_30s839481g001	PDK_30s839481L001 _partial gene, unknown protein _forward strand	LTPAAVsAVPTASSALLGRMmK	S7 Phospho, M21 Oxidation	3	1	1	1
507	PDK_30s826401g002	PDK_30s826401L002 _partial gene, unknown protein _reverse strand	LMKEsVGNVHK	S5 Phospho			4	1
507	PDK_30s814901g005	PDK_30s814901L005 _similar to predicted protein _forward strand	LSSRFPPTsER	S9 Phospho			1	1
507	PDK_30s807941g001	PDK_30s807941L001 _transcription factor _forward strand	NLKLEEKIStLINENTMLR	T10 Phospho			1	1
507	PDK_30s799081g001	PDK_30s799081L001 _similar to predicted protein _reverse strand	SWVLEDTAEIGScTPNtGmDItNPKDRNDR	T17 Phospho, M19 Oxidation, T22 Phospho	1	1	2	1
507	PDK_30s794481g001	PDK_30s794481L001 _actin _forward strand	DLtDALmKILTER	T3 Phospho, M7 Oxidation	4	1	1	1
507	PDK_30s784641g001	PDK_30s784641L001 _partial gene, unknown protein _forward strand	TGGIWNSVSIGVEGGSEVDsSKmRAK	S20 Phospho, M23 Oxidation	1	1	1	1
507	PDK_30s766981g003	PDK_30s766981L003 _precursor monofunctional aspartokinase _reverse strand	ScAVTtLGRGGsDLTATIIGKALGLR	T6 Phospho, S12 Phospho			2	1
507	PDK_30s707661g003	PDK_30s707661L003 _partial gene, unknown protein _forward strand	VAAPRDEAtNGSVSRGK	T9 Phospho			1	1
507	PDK_30s695361g001	PDK_30s695361L001 _mismatch binding protein mus3 _reverse strand	tPAAEMHPAKR	T1 Phospho			1	1
507	PDK_30s688211g001	PDK_30s688211L001 _partial gene, unknown protein _reverse strand	NPPIFIVLAAMKsMKVSSVAR	S13 Phospho			1	1
507	PDK_30s666791g002	PDK_30s666791L002 _pyruvate orthophosphate dikinase _forward strand	QmImAGNLEQR	M2 Oxidation, M4 Oxidation	2	1
507	PDK_30s6550957g010	PDK_30s6550957L010 _similar to predicted protein _forward strand	mVPDLATR	M1 Oxidation	1	1
507	PDK_30s6550949g013	PDK_30s6550949L013 _myosin _forward strand	cyVKRHQQAIITLQSFIR	Y2 Phospho			1	1
507	PDK_30s1200741g001	PDK_30s1200741L001 _partial gene, unknown protein _reverse strand	VTGMmAIFDDIK	M5 Oxidation	1	1
507	PDK_30s1187831g002	PDK_30s1187831L002 _cytochrome p450 _reverse strand	RLmAFsIGETR	M3 Oxidation, S6 Phospho	1	1	1	1
507	PDK_30s1168871g001	PDK_30s1168871L001 _multidrug pheromone mdr abc transporter family _forward strand	ysRLVKLQR	Y1 Phospho, S2 Phospho			2	1
507	PDK_30s1167791g006	PDK_30s1167791L006 _smc3 protein _reverse strand	KETDLsSEIDRLK	S6 Phospho			1	1
507	PDK_30s1165751g002	PDK_30s1165751L002 _protein kinase _reverse strand	FPDEPAAsLAAR	S8 Phospho			1	1
507	PDK_30s1149941g007	PDK_30s1149941L007 _at3g61130 t20k12_30 _reverse strand	SWHVLGLGYNPsIDR	S12 Phospho			1
507	PDK_30s1130251g001	PDK_30s1130251L001 _partial gene, unknown protein _reverse strand	MFLMGVGNVYRISIPtMR	T16 Phospho			1	1
507	PDK_30s1114431g002	PDK_30s1114431L002 _aldo keto _forward strand	NLDSNIGsLKVKLTEEDLK	S8 Phospho			1	1
507	PDK_30s1089981g001	PDK_30s1089981L001 _ctp:phosphocholine cytidylyltransferase _forward strand	TEGISTSDmIMR	M9 Oxidation	1	1
507	PDK_30s1051441g002	PDK_30s1051441L002 _transmembrane protein _forward strand	SLKHGVLsDSGELDEK	S8 Phospho			1	1
507	PDK_30s1013241g004	PDK_30s1013241L004 _uracil phosphoribosyltransferase _forward strand	mGEHAVsDERmLVmVPPHPLIK	M1 Oxidation, S7 Phospho, M11 Oxidation, M14 Oxidation	3	1	1	1
507	PDK_30s1007231g005	PDK_30s1007231L005 _partial gene, unknown protein _reverse strand	LDSASQQSGLGmRPLAR	M12 Oxidation	1	1
507	PDK_30s1000361g003	PDK_30s1000361L003 _partial gene, unknown protein _forward strand	GLKDSVAAWVLEGKmNcLGALDGtyIK	M15 Oxidation, T24 Phospho, Y25 Phospho	1	1	2	1
511	PDK_30s897151g002	PDK_30s897151L002 _heat shock _forward strand	mPAVQELVK	M1 Oxidation	1	1
511	PDK_30s1034811g002	PDK_30s1034811L002 _heat shock _forward strand	DAGVISGLNVmR	M11 Oxidation	3	1
523	PDK_30s869671g001	PDK_30s869671L001 _protein disulfide isomerase _forward strand	mAELEADEKAK	M1 Oxidation	1	1
523	PDK_30s732221g008	PDK_30s732221L008 _succinyl-CoA ligase beta subunit _reverse strand	mLGQILVTK	M1 Oxidation	1	1
523	PDK_30s732221g008	PDK_30s732221L008 _succinyl-CoA ligase beta subunit _reverse strand	mLGQILVTK	M1 Oxidation	1	1
527	PDK_30s941391g004	PDK_30s941391L004 _heat shock protein 70 _reverse strand	KcmEPVEK	M3 Oxidation	3	1
527	PDK_30s685511g001	PDK_30s685511L001 _luminal binding protein _forward strand	AmEDAGLEKR	M2 Oxidation	3	1
527	PDK_30s1034811g003	PDK_30s1034811L003 _heat shock cognate 70 kda expressed _forward strand	NALENYAYNmR	M10 Oxidation	2	1
531	PDK_30s987991g005	PDK_30s987991L005 _similar to predicted protein _forward strand	AAQGmPTR	M5 Oxidation	1	1
531	PDK_30s744791g001	PDK_30s744791L001 _similar to predicted protein _reverse strand	AAQGmPTR	M5 Oxidation	1	1
531	PDK_30s1179991g005	PDK_30s1179991L005 _chaperonin containing t-complex protein epsilon _reverse strand	GGNKmVIEETKR	M5 Oxidation	1	1
531	PDK_30s1179991g005	PDK_30s1179991L005 _chaperonin containing t-complex protein epsilon _reverse strand	IAEGYEmASR	M7 Oxidation	1	1
531	PDK_30s1178641g002	PDK_30s1178641L002 _partial gene, unknown protein _reverse strand	TALRVmVSRPK	M6 Oxidation	1	1
536	PDK_30s918681g002	PDK_30s918681L002 _protein disulfide isomerase _forward strand	mDGTSNEHPR	M1 Oxidation	3	1
551	PDK_30s705371g004	PDK_30s705371L004 _similar to predicted protein _forward strand	NLQDAmSVAR	M6 Oxidation	1	1
554	PDK_30s745701g002	PDK_30s745701L002 _uracil phosphoribosyltransferase _forward strand	SGESmENALR	M5 Oxidation	1	1
561	PDK_30s1065691g004	PDK_30s1065691L004 _multicatalytic endopeptidase proteasome betasubunit _reverse strand	TSTGmYVANR	M5 Oxidation	1	1
566	PDK_30s920331g001	PDK_30s920331L001 _similar to predicted protein _forward strand	VmQNNAAVFR	M2 Oxidation	1	1
566	PDK_30s699641g001	PDK_30s699641L001 _ornithine carbamoyltransferase _reverse strand	VLAGYNDIImAR	M10 Oxidation	1	1
568	PDK_30s65509526g001	PDK_30s65509526L001 _benzoquinone reductase _reverse strand	FGmmAAQFK	M3 Oxidation, M4 Oxidation	2	1
568	PDK_30s65509416g004	PDK_30s65509416L004 _benzoquinone reductase _reverse strand	FGmmAAQFK	M3 Oxidation, M4 Oxidation	2	1
568	PDK_30s1074611g001	PDK_30s1074611L001 _similar to predicted protein _reverse strand	FGmmAAQFK	M3 Oxidation, M4 Oxidation	2	1
577	PDK_30s876721g002	PDK_30s876721L002 _transaldolase-like protein _reverse strand	AmVNVGADLVK	M2 Oxidation	1	1
583	PDK_30s806321g008	PDK_30s806321L008 _partial gene, unknown protein _reverse strand	TSPtVSVSQPm	T4 Phospho, M11 Oxidation	1	1	1	1
600	PDK_30s981351g001	PDK_30s981351L001 _trehalose-6-phosphate synthase _reverse strand	sVLsLPETEAK	S1 Phospho, S4 Phospho			2	1
600	PDK_30s975231g006	PDK_30s975231L006 _partial gene, unknown protein _forward strand	SASPDKsGPR	S7 Phospho			1	1
600	PDK_30s968331g001	PDK_30s968331L001 _partial gene, unknown protein _forward strand	mEESSVyVK	M1 Oxidation, Y7 Phospho	5	1	1	1
600	PDK_30s959991g005	PDK_30s959991L005 _partial gene, unknown protein _forward strand	ytALIAGNAK	Y1 Phospho, T2 Phospho			2	1
600	PDK_30s959541g003	PDK_30s959541L003 _glucan endo-1,4-beta-glucosidase _reverse strand	NGtFLNssSLAPSsNstsAEsGHPR	T3 Phospho, S7 Phospho, S8 Phospho, S14 Phospho, S16 Phospho, T17 Phospho, S18 Phospho, S21 Phospho			8	1
600	PDK_30s955011g001	PDK_30s955011L001 _similar to predicted protein _reverse strand	NWsESVHKFLK	S3 Phospho			1	1
600	PDK_30s952741g010	PDK_30s952741L010 _partial gene, unknown protein _forward strand	GsSVVISQAR	S2 Phospho			1	1
600	PDK_30s931481g006	PDK_30s931481L006 _dna binding _reverse strand	AFEtFLHGTSK	T4 Phospho			1	1
600	PDK_30s927541g003	PDK_30s927541L003 _partial gene, unknown protein _forward strand	RGVSssPQLSR	S5 Phospho, S6 Phospho			2	1
600	PDK_30s925781g001	PDK_30s925781L001 _hypothetical protein OsI_00858 _forward strand	HPYTtDVPDtALIIRR	T5 Phospho, T10 Phospho			2	1
600	PDK_30s918411g001	PDK_30s918411L001 _similar to predicted protein _reverse strand	ItEENFGSLSR	T2 Phospho			1	1
600	PDK_30s917701g002	PDK_30s917701L002 _partial gene, unknown protein _forward strand	SsKQLGSVGKEK	S2 Phospho			1	1
600	PDK_30s905821g005	PDK_30s905821L005 _ferulate 5-hydroxylase _reverse strand	VQEsDLDK	S4 Phospho			1	1
600	PDK_30s899351g003	PDK_30s899351L003 _myosin heavy chain pcr43 _forward strand	SLGNFLStLK	T8 Phospho			1	1
600	PDK_30s859941g001	PDK_30s859941L001 _similar to predicted protein _forward strand	SLQEsLNK	S5 Phospho			1	1
600	PDK_30s822771g001	PDK_30s822771L001 _rer1a protein _forward strand	TSASsSLSK	S5 Phospho			1	1
600	PDK_30s749921g003	PDK_30s749921L003 _poly -binding protein _forward strand	NLSESTtEDNLR	T7 Phospho			1	1
600	PDK_30s745201g009	PDK_30s745201L009 _similar to predicted protein _reverse strand	SDVysFGVLLLEILSGR	Y4 Phospho, S5 Phospho			2	1
600	PDK_30s731031g004	PDK_30s731031L004 _ran gtpase binding _reverse strand	LKKtMGEGmIPR	T4 Phospho, M9 Oxidation	1	1	1	1
600	PDK_30s701391g004	PDK_30s701391L004 _phd-finger family expressed _reverse strand	cNTPQAAEsTHR	S9 Phospho			1	1
600	PDK_30s693451g001	PDK_30s693451L001 _aldehyde dehydrogenase _forward strand	mtGYERSR	M1 Oxidation, T2 Phospho	1	1	1	1
600	PDK_30s692911g002	PDK_30s692911L002 _similar to predicted protein _reverse strand	DRSEyHSLHSSR	Y5 Phospho			1	1
600	PDK_30s684281g002	PDK_30s684281L002 _dna binding _forward strand	AFEtFLHGTSK	T4 Phospho			1	1
600	PDK_30s680571g006	PDK_30s680571L006 _structural constituent of ribosome _reverse strand	SEHGIsIKNK	S6 Phospho			1	1
600	PDK_30s679071g003	PDK_30s679071L003 _similar to predicted protein _forward strand	LYEYsNNR	S5 Phospho			1	1
600	PDK_30s664611g001	PDK_30s664611L001 _partial gene, unknown protein _reverse strand	tsGFERGRK	T1 Phospho, S2 Phospho			2	1
600	PDK_30s664211g001	PDK_30s664211L001 _ras-related protein rhn1 _forward strand	mATSGNNIKsAK	M1 Oxidation, S10 Phospho	1	1	1	1
600	PDK_30s65509724g007	PDK_30s65509724L007 _partial gene, unknown protein _forward strand	VAsMLsNGVGHAR	S3 Phospho, S6 Phospho			2	1
600	PDK_30s6550948g010	PDK_30s6550948L010 _membrane attack complex component perforincomplement c9 _reverse strand	SSPtSTsKQNQR	T4 Phospho, S7 Phospho			2	1
600	PDK_30s65509329g005	PDK_30s65509329L005 _partial gene, unknown protein _forward strand	MVtLTPWR	T3 Phospho			1	1
600	PDK_30s65509148g006	PDK_30s65509148L006 _pentatricopeptide repeat-containing _forward strand	ASmNDEFSR	M3 Oxidation	1	1
600	PDK_30s65509113g004	PDK_30s65509113L004 _partial gene, unknown protein _forward strand	EGLDyFHSmR	Y5 Phospho, M9 Oxidation	1	1	1	1
600	PDK_30s1179841g001	PDK_30s1179841L001 _ferulate 5-hydroxylase _reverse strand	VQEsDLDK	S4 Phospho			1	1
600	PDK_30s1174131g003	PDK_30s1174131L003 _f-box lrr-repeat protein 2 _forward strand	ELRGPMQNSsDEK	S10 Phospho			1	1
600	PDK_30s1146311g005	PDK_30s1146311L005 _partial gene, unknown protein _reverse strand	mmAEGSSLR	M1 Oxidation, M2 Oxidation	2	1
600	PDK_30s1141221g015	PDK_30s1141221L015 _heparanase-like protein 2 precursor _forward strand	SIQAFNsLR	S7 Phospho			1	1
600	PDK_30s1139221g001	PDK_30s1139221L001 _gras family transcription factor _forward strand	HcTsQQRMGTQR	S4 Phospho			1	1
600	PDK_30s1132941g002	PDK_30s1132941L002 _pentatricopeptide repeat-containing _reverse strand	VMcALVDmYAK	M8 Oxidation	1	1
600	PDK_30s1131351g004	PDK_30s1131351L004 _partial gene, unknown protein _forward strand	yYEVAELyKGK	Y1 Phospho, Y8 Phospho			2	1
600	PDK_30s1126911g001	PDK_30s1126911L001 _gag-pol identical _reverse strand	RISTSILsR	S8 Phospho			1	1
600	PDK_30s1071051g002	PDK_30s1071051L002 _hypothetical protein OsJ_20790 _forward strand	NQTIEsGPR	S6 Phospho			1	1
600	PDK_30s1070221g003	PDK_30s1070221L003 _adp-glucose pyrophosphorylase family protein _reverse strand	RAtsFEALQSAAK	T3 Phospho, S4 Phospho			2	1
600	PDK_30s1057841g001	PDK_30s1057841L001 _partial gene, unknown protein _forward strand	SGAPPEFQPsFR	S10 Phospho			1	1
600	PDK_30s1025091g001	PDK_30s1025091L001 _asparagine-trna ligase _reverse strand	sILEScSTDIK	S1 Phospho			1	1
600	PDK_30s1015011g001	PDK_30s1015011L001 _progesterone 5-beta-reductase _forward strand	SPDSRFYGs	S9 Phospho			1	1
600	PDK_30s1005931g001	PDK_30s1005931L001 _partial gene, unknown protein _reverse strand	GEIGmTmDR	M5 Oxidation, M7 Oxidation	2	1
612	PDK_30s767941g003	PDK_30s767941L003 _2-oxoglutarate-dependent dioxygenase _forward strand	YSAGLFAmPK	M8 Oxidation	1	1
660	PDK_30s993441g001	PDK_30s993441L001 _amp dependent _reverse strand	TAtGKIQRR	T3 Phospho			1	1
660	PDK_30s984901g001	PDK_30s984901L001 _similar to predicted protein _reverse strand	VSQyQDGPTR	Y4 Phospho			1	1
660	PDK_30s973011g001	PDK_30s973011L001 _similar to predicted protein _reverse strand	sVKKGPNTGR	S1 Phospho			1	1
660	PDK_30s971931g001	PDK_30s971931L001 _partial gene, unknown protein _reverse strand	EAIQFVsIR	S7 Phospho			1	1
660	PDK_30s966051g001	PDK_30s966051L001 _type ii inositol 5- _forward strand	DDGNSsKLSAR	S6 Phospho			1	1
660	PDK_30s947951g003	PDK_30s947951L003 _partial gene, unknown protein _reverse strand	LLsFSGsLR	S3 Phospho, S7 Phospho			2	1
660	PDK_30s938201g009	PDK_30s938201L009 _similar to predicted protein _reverse strand	tPDAAYMPADRR	T1 Phospho			1	1
660	PDK_30s938201g002	PDK_30s938201L002 _diacylglycerol _forward strand	sGGQLGGDLLK	S1 Phospho			1	1
660	PDK_30s901731g001	PDK_30s901731L001 _unnamed protein product _reverse strand	IIRAHsIEK	S6 Phospho			1	1
660	PDK_30s887541g003	PDK_30s887541L003 _partial gene, unknown protein _reverse strand	VQAAsRSRR	S5 Phospho			1	1
660	PDK_30s833561g002	PDK_30s833561L002 _by-2 kinesin-like protein 10 _forward strand	SLsKGGNPRK	S3 Phospho			1	1
660	PDK_30s833561g001	PDK_30s833561L001 _similar to predicted protein _forward strand	SLsKGGNPRK	S3 Phospho			1	1
660	PDK_30s831041g004	PDK_30s831041L004 _similar to predicted protein _forward strand	HsPESVIRR	S2 Phospho			1	1
660	PDK_30s828871g001	PDK_30s828871L001 _white-brown-complex abc transporter family _forward strand	NKEPSKLsK	S8 Phospho			1	1
660	PDK_30s805141g012	PDK_30s805141L012 _dead box rna _reverse strand	KFAyQtGVR	Y4 Phospho, T6 Phospho			2	1
660	PDK_30s799591g001	PDK_30s799591L001 _pectinacetylesterase precursor _forward strand	TmtRFGSSR	M2 Oxidation, T3 Phospho	1	1	2	1
660	PDK_30s792671g001	PDK_30s792671L001 _partial gene, unknown protein _forward strand	ASDLsEKGKK	S5 Phospho			1	1
660	PDK_30s791611g013	PDK_30s791611L013 _partial gene, unknown protein _forward strand	GKKSITTtDVIPIStIK	T8 Phospho, T15 Phospho			2	1
660	PDK_30s784531g003	PDK_30s784531L003 _white-brown-complex abc transporter family _forward strand	VsGEILVNGR	S2 Phospho			1	1
660	PDK_30s784001g002	PDK_30s784001L002 _hypothetical kda protein _forward strand	KtNIDLMAR	T2 Phospho			1	1
660	PDK_30s774321g003	PDK_30s774321L003 _dna cross-link repair protein pso2 _reverse strand	EKGLIsIDR	S6 Phospho			1	1
660	PDK_30s763241g002	PDK_30s763241L002 _mdr-like abc transporter _reverse strand	IPsRKTVALVGEsGsGK	S3 Phospho, S13 Phospho, S15 Phospho			3	1
660	PDK_30s760781g008	PDK_30s760781L008 _similar to predicted protein _forward strand	IRcmLSHAK	M4 Oxidation	1	1
660	PDK_30s758801g005	PDK_30s758801L005 _acyl- binding _reverse strand	LLIAFGGYNGKyNNEVFVLK	Y12 Phospho			1	1
660	PDK_30s758411g002	PDK_30s758411L002 _similar to predicted protein _forward strand	AIANLSVNtK	T9 Phospho			1	1
660	PDK_30s733241g001	PDK_30s733241L001 _similar to predicted protein _forward strand	GPcQLItLK	T7 Phospho			1	1
660	PDK_30s725551g005	PDK_30s725551L005 _partial gene, unknown protein _forward strand	RPRAtSAGSK	T5 Phospho			1	1
660	PDK_30s722661g001	PDK_30s722661L001 _nac domain ipr003441 _forward strand	KAVQVGmRK	M7 Oxidation	1	1
660	PDK_30s722021g002	PDK_30s722021L002 _autoinhibited h+ atpase _reverse strand	HtQDQTtNLAKHLK	T2 Phospho, T7 Phospho			2	1
660	PDK_30s717741g002	PDK_30s717741L002 _partial gene, unknown protein _reverse strand	VTmEDSKKR	M3 Oxidation	1	1
660	PDK_30s715001g003	PDK_30s715001L003 _partial gene, unknown protein _forward strand	GPIGKNSISPVtTAAHVR	T12 Phospho			1	1
660	PDK_30s707481g002	PDK_30s707481L002 _partial gene, unknown protein _forward strand	RAAEAGGALsK	S10 Phospho			1	1
660	PDK_30s697201g001	PDK_30s697201L001 _atp binding _reverse strand	sKEtDRQLmELK	S1 Phospho, T4 Phospho, M9 Oxidation	1	1	2	1
660	PDK_30s689731g006	PDK_30s689731L006 _similar to predicted protein _reverse strand	IRcmLSHAK	M4 Oxidation	1	1
660	PDK_30s681351g003	PDK_30s681351L003 _similar to predicted protein _reverse strand	TDFSTsLTVASGLLLAIQK	S6 Phospho			1	1
660	PDK_30s660501g001	PDK_30s660501L001 _membrane transporter like protein _reverse strand	IyPSHELDKEMEALR	Y2 Phospho			1	1
660	PDK_30s658141g001	PDK_30s658141L001 _partial gene, unknown protein _reverse strand	KPSGGKAGLsK	S10 Phospho			1	1
660	PDK_30s65509652g002	PDK_30s65509652L002 _similar to predicted protein _reverse strand	AIFEDISNyGFSPDVR	Y9 Phospho			1	1
660	PDK_30s6550961g002	PDK_30s6550961L002 _60s ribosomal protein l7 _reverse strand	GINAIDPKtR	T9 Phospho			1	1
660	PDK_30s65509468g003	PDK_30s65509468L003 _dead box atp-dependent rna _reverse strand	KFAyQtGVR	Y4 Phospho, T6 Phospho			2	1
660	PDK_30s65509245g001	PDK_30s65509245L001 _type ii inositol 5- _reverse strand	DDGNSsKLSAR	S6 Phospho			1	1
660	PDK_30s1195041g003	PDK_30s1195041L003 _gag-pol identical _forward strand	FSFDELmGsLQAHEAR	M7 Oxidation, S9 Phospho	2	1	1	1
660	PDK_30s1159381g001	PDK_30s1159381L001 _cc-nbs-lrr resistance protein _forward strand	GLAEsQLRR	S5 Phospho			1	1
660	PDK_30s1154781g001	PDK_30s1154781L001 _polyprotein _forward strand	LKsTLVVTK	S3 Phospho			1	1
660	PDK_30s1154221g001	PDK_30s1154221L001 _partial gene, unknown protein _forward strand	LTGEHQDLLRVLRNATmNDK	M17 Oxidation	1	1
660	PDK_30s1143791g002	PDK_30s1143791L002 _partial gene, unknown protein _reverse strand	DTLINTLmK	M8 Oxidation	1	1
660	PDK_30s1122811g002	PDK_30s1122811L002 _poly(adp-ribose) polymerase _forward strand	AAmLEFEINMSEmPLGK	M3 Oxidation, M13 Oxidation	2	1
660	PDK_30s1117841g001	PDK_30s1117841L001 _partial gene, unknown protein _forward strand	LKTTKVDsR	S8 Phospho			1	1
660	PDK_30s1106891g001	PDK_30s1106891L001 _partial gene, unknown protein _reverse strand	RGSsVLHSDVGSLGPmR	S4 Phospho, M16 Oxidation	1	1	1	1
660	PDK_30s1080231g001	PDK_30s1080231L001 _rna helicase _reverse strand	RRySIAAGR	Y3 Phospho			1	1
660	PDK_30s1072121g003	PDK_30s1072121L003 _dna polymerase epsilon _forward strand	QRLsSAIQK	S4 Phospho			1	1
660	PDK_30s1070141g015	PDK_30s1070141L015 _diaminopimelate epimerase _forward strand	TPSSRsPAASmSVEAPKK	S6 Phospho, M11 Oxidation	1	1	1	1
660	PDK_30s1063921g002	PDK_30s1063921L002 _partial gene, unknown protein _forward strand	KsRIGSSGHR	S2 Phospho			1	1
660	PDK_30s1051161g001	PDK_30s1051161L001 _aminophospholipid atpase _reverse strand	RASmRsQQR	M4 Oxidation, S6 Phospho	1	1	1	1
660	PDK_30s1051101g011	PDK_30s1051101L011 _nac domain ipr003441 _reverse strand	mIKtKPPGStIIGmK	M1 Oxidation, T4 Phospho, T10 Phospho, M14 Oxidation	2	1	2	1
					362	204	443	328	0
								Oxidation	Phosphorylation
							No. of proteins	204	328
							No. of PTM sites	362	443
